# Supplementary material for: Systematic Study of Hard-Wall Confinement-Induced Effects on Atomic Electronic Structure
Source: J Phys Chem A. 2025 Jan 29;129(11):2791–805. doi: 10.1021/acs.jpca.4c05641 (PMC11931545; doi:10.1021/acs.jpca.4c05641)
Supplement: Supplementary file 1 — jp4c05641_si_001.zip [file jp4c05641_si_001.zip]

Archive with 6,674 entries (6,674 files):
- csvfiles/Ag_[Ar]4s23d104p54d104f1_cation_hard-wall_restricted.csv
- csvfiles/Ag_[Ar]4s23d104p54d104f1_cation_hard-wall_restricted_pbe.csv
- csvfiles/Ag_[Ar]4s23d104p54d104f1_cation_hard-wall_restricted_pw.csv
- csvfiles/Ag_[Ar]4s23d104p54d104f1_cation_hard-wall_restricted_r2scan.csv
- csvfiles/Ag_[Ar]4s23d104p54d104f1_cation_hard-wall_unrestricted.csv
- csvfiles/Ag_[Ar]4s23d104p54d104f1_cation_hard-wall_unrestricted_pbe.csv
- csvfiles/Ag_[Ar]4s23d104p54d104f1_cation_hard-wall_unrestricted_pw.csv
- csvfiles/Ag_[Ar]4s23d104p54d104f1_cation_hard-wall_unrestricted_r2scan.csv
- csvfiles/Ag_[Ar]4s23d104p54d104f2_hard-wall_restricted.csv
- csvfiles/Ag_[Ar]4s23d104p54d104f2_hard-wall_restricted_pbe.csv
- csvfiles/Ag_[Ar]4s23d104p54d104f2_hard-wall_restricted_pw.csv
- csvfiles/Ag_[Ar]4s23d104p54d104f2_hard-wall_restricted_r2scan.csv
- csvfiles/Ag_[Kr]4d104f1_hard-wall_restricted.csv
- csvfiles/Ag_[Kr]4d104f1_hard-wall_restricted_pbe.csv
- csvfiles/Ag_[Kr]4d104f1_hard-wall_restricted_pw.csv
- csvfiles/Ag_[Kr]4d104f1_hard-wall_restricted_r2scan.csv
- csvfiles/Ag_[Kr]4d104f1_hard-wall_unrestricted.csv
- csvfiles/Ag_[Kr]4d104f1_hard-wall_unrestricted_pbe.csv
- csvfiles/Ag_[Kr]4d104f1_hard-wall_unrestricted_pw.csv
- csvfiles/Ag_[Kr]4d104f1_hard-wall_unrestricted_r2scan.csv
- csvfiles/Ag_[Kr]4d105p1_hard-wall_restricted.csv
- csvfiles/Ag_[Kr]4d105p1_hard-wall_restricted_pbe.csv
- csvfiles/Ag_[Kr]4d105p1_hard-wall_restricted_pw.csv
- csvfiles/Ag_[Kr]4d105p1_hard-wall_restricted_r2scan.csv
- csvfiles/Ag_[Kr]4d105p1_hard-wall_unrestricted.csv
- csvfiles/Ag_[Kr]4d105p1_hard-wall_unrestricted_pbe.csv
- csvfiles/Ag_[Kr]4d105p1_hard-wall_unrestricted_pw.csv
- csvfiles/Ag_[Kr]4d105p1_hard-wall_unrestricted_r2scan.csv
- csvfiles/Ag_[Kr]4d10_cation_hard-wall_restricted.csv
- csvfiles/Ag_[Kr]4d10_cation_hard-wall_restricted_pbe.csv
- csvfiles/Ag_[Kr]4d10_cation_hard-wall_restricted_pw.csv
- csvfiles/Ag_[Kr]4d10_cation_hard-wall_restricted_r2scan.csv
- csvfiles/Ag_[Kr]4d10_cation_hard-wall_unrestricted.csv
- csvfiles/Ag_[Kr]4d10_cation_hard-wall_unrestricted_pbe.csv
- csvfiles/Ag_[Kr]4d10_cation_hard-wall_unrestricted_pw.csv
- csvfiles/Ag_[Kr]4d10_cation_hard-wall_unrestricted_r2scan.csv
- csvfiles/Ag_[Kr]4d84f2_cation_hard-wall_restricted.csv
- csvfiles/Ag_[Kr]4d84f2_cation_hard-wall_restricted_pbe.csv
- csvfiles/Ag_[Kr]4d84f2_cation_hard-wall_restricted_pw.csv
- csvfiles/Ag_[Kr]4d84f2_cation_hard-wall_restricted_r2scan.csv
- csvfiles/Ag_[Kr]4d84f2_cation_hard-wall_unrestricted.csv
- csvfiles/Ag_[Kr]4d84f2_cation_hard-wall_unrestricted_pbe.csv
- csvfiles/Ag_[Kr]4d84f2_cation_hard-wall_unrestricted_pw.csv
- csvfiles/Ag_[Kr]4d84f2_cation_hard-wall_unrestricted_r2scan.csv
- csvfiles/Ag_[Kr]4d84f3_hard-wall_restricted.csv
- csvfiles/Ag_[Kr]4d84f3_hard-wall_restricted_pbe.csv
- csvfiles/Ag_[Kr]4d84f3_hard-wall_restricted_pw.csv
- csvfiles/Ag_[Kr]4d84f3_hard-wall_restricted_r2scan.csv
- csvfiles/Ag_[Kr]4d84f3_hard-wall_unrestricted.csv
- csvfiles/Ag_[Kr]4d84f3_hard-wall_unrestricted_pbe.csv
- csvfiles/Ag_[Kr]4d84f3_hard-wall_unrestricted_pw.csv
- csvfiles/Ag_[Kr]4d84f3_hard-wall_unrestricted_r2scan.csv
- csvfiles/Ag_[Kr]4d94f1_cation_hard-wall_restricted.csv
- csvfiles/Ag_[Kr]4d94f1_cation_hard-wall_restricted_pbe.csv
- csvfiles/Ag_[Kr]4d94f1_cation_hard-wall_restricted_pw.csv
- csvfiles/Ag_[Kr]4d94f1_cation_hard-wall_restricted_r2scan.csv
- csvfiles/Ag_[Kr]4d94f1_cation_hard-wall_unrestricted.csv
- csvfiles/Ag_[Kr]4d94f1_cation_hard-wall_unrestricted_pbe.csv
- csvfiles/Ag_[Kr]4d94f1_cation_hard-wall_unrestricted_pw.csv
- csvfiles/Ag_[Kr]4d94f1_cation_hard-wall_unrestricted_r2scan.csv
- csvfiles/Ag_[Kr]4d94f2_hard-wall_restricted.csv
- csvfiles/Ag_[Kr]4d94f2_hard-wall_restricted_pbe.csv
- csvfiles/Ag_[Kr]4d94f2_hard-wall_restricted_pw.csv
- csvfiles/Ag_[Kr]4d94f2_hard-wall_restricted_r2scan.csv
- csvfiles/Ag_[Kr]4d94f2_hard-wall_unrestricted.csv
- csvfiles/Ag_[Kr]4d94f2_hard-wall_unrestricted_pbe.csv
- csvfiles/Ag_[Kr]4d94f2_hard-wall_unrestricted_pw.csv
- csvfiles/Ag_[Kr]4d94f2_hard-wall_unrestricted_r2scan.csv
- csvfiles/Ag_[Kr]4d95p1_cation_hard-wall_restricted.csv
- csvfiles/Ag_[Kr]4d95p1_cation_hard-wall_restricted_pbe.csv
- csvfiles/Ag_[Kr]4d95p1_cation_hard-wall_restricted_pw.csv
- csvfiles/Ag_[Kr]4d95p1_cation_hard-wall_restricted_r2scan.csv
- csvfiles/Ag_[Kr]4d95p1_cation_hard-wall_unrestricted.csv
- csvfiles/Ag_[Kr]4d95p1_cation_hard-wall_unrestricted_pbe.csv
- csvfiles/Ag_[Kr]4d95p1_cation_hard-wall_unrestricted_pw.csv
- csvfiles/Ag_[Kr]4d95p1_cation_hard-wall_unrestricted_r2scan.csv
- csvfiles/Ag_[Kr]5s14d10_hard-wall_restricted.csv
- csvfiles/Ag_[Kr]5s14d10_hard-wall_restricted_pbe.csv
- csvfiles/Ag_[Kr]5s14d10_hard-wall_restricted_pw.csv
- csvfiles/Ag_[Kr]5s14d10_hard-wall_restricted_r2scan.csv
- csvfiles/Ag_[Kr]5s14d10_hard-wall_unrestricted.csv
- csvfiles/Ag_[Kr]5s14d10_hard-wall_unrestricted_pbe.csv
- csvfiles/Ag_[Kr]5s14d10_hard-wall_unrestricted_pw.csv
- csvfiles/Ag_[Kr]5s14d10_hard-wall_unrestricted_r2scan.csv
- csvfiles/Ag_[Kr]5s14d9_cation_hard-wall_restricted.csv
- csvfiles/Ag_[Kr]5s14d9_cation_hard-wall_restricted_pbe.csv
- csvfiles/Ag_[Kr]5s14d9_cation_hard-wall_restricted_pw.csv
- csvfiles/Ag_[Kr]5s14d9_cation_hard-wall_restricted_r2scan.csv
- csvfiles/Ag_[Kr]5s14d9_cation_hard-wall_unrestricted.csv
- csvfiles/Ag_[Kr]5s14d9_cation_hard-wall_unrestricted_pbe.csv
- csvfiles/Ag_[Kr]5s14d9_cation_hard-wall_unrestricted_pw.csv
- csvfiles/Ag_[Kr]5s14d9_cation_hard-wall_unrestricted_r2scan.csv
- csvfiles/Ag_[Kr]5s24d9_hard-wall_restricted.csv
- csvfiles/Ag_[Kr]5s24d9_hard-wall_restricted_pbe.csv
- csvfiles/Ag_[Kr]5s24d9_hard-wall_restricted_pw.csv
- csvfiles/Ag_[Kr]5s24d9_hard-wall_restricted_r2scan.csv
- csvfiles/Ag_[Kr]5s24d9_hard-wall_unrestricted.csv
- csvfiles/Ag_[Kr]5s24d9_hard-wall_unrestricted_pbe.csv
- csvfiles/Ag_[Kr]5s24d9_hard-wall_unrestricted_pw.csv
- csvfiles/Ag_[Kr]5s24d9_hard-wall_unrestricted_r2scan.csv
- csvfiles/Al_[Ne]3d2_cation_hard-wall_restricted.csv
- csvfiles/Al_[Ne]3d2_cation_hard-wall_restricted_pbe.csv
- csvfiles/Al_[Ne]3d2_cation_hard-wall_restricted_pw.csv
- csvfiles/Al_[Ne]3d2_cation_hard-wall_restricted_r2scan.csv
- csvfiles/Al_[Ne]3d2_cation_hard-wall_unrestricted.csv
- csvfiles/Al_[Ne]3d2_cation_hard-wall_unrestricted_pbe.csv
- csvfiles/Al_[Ne]3d2_cation_hard-wall_unrestricted_pw.csv
- csvfiles/Al_[Ne]3d2_cation_hard-wall_unrestricted_r2scan.csv
- csvfiles/Al_[Ne]3d3_hard-wall_restricted.csv
- csvfiles/Al_[Ne]3d3_hard-wall_restricted_pbe.csv
- csvfiles/Al_[Ne]3d3_hard-wall_restricted_pw.csv
- csvfiles/Al_[Ne]3d3_hard-wall_restricted_r2scan.csv
- csvfiles/Al_[Ne]3d3_hard-wall_unrestricted.csv
- csvfiles/Al_[Ne]3d3_hard-wall_unrestricted_pbe.csv
- csvfiles/Al_[Ne]3d3_hard-wall_unrestricted_pw.csv
- csvfiles/Al_[Ne]3d3_hard-wall_unrestricted_r2scan.csv
- csvfiles/Al_[Ne]3p13d1_cation_hard-wall_restricted.csv
- csvfiles/Al_[Ne]3p13d1_cation_hard-wall_restricted_pbe.csv
- csvfiles/Al_[Ne]3p13d1_cation_hard-wall_restricted_pw.csv
- csvfiles/Al_[Ne]3p13d1_cation_hard-wall_restricted_r2scan.csv
- csvfiles/Al_[Ne]3p13d1_cation_hard-wall_unrestricted.csv
- csvfiles/Al_[Ne]3p13d1_cation_hard-wall_unrestricted_pbe.csv
- csvfiles/Al_[Ne]3p13d1_cation_hard-wall_unrestricted_pw.csv
- csvfiles/Al_[Ne]3p13d1_cation_hard-wall_unrestricted_r2scan.csv
- csvfiles/Al_[Ne]3p13d2_hard-wall_restricted.csv
- csvfiles/Al_[Ne]3p13d2_hard-wall_restricted_pbe.csv
- csvfiles/Al_[Ne]3p13d2_hard-wall_restricted_pw.csv
- csvfiles/Al_[Ne]3p13d2_hard-wall_restricted_r2scan.csv
- csvfiles/Al_[Ne]3p13d2_hard-wall_unrestricted.csv
- csvfiles/Al_[Ne]3p13d2_hard-wall_unrestricted_pbe.csv
- csvfiles/Al_[Ne]3p13d2_hard-wall_unrestricted_pw.csv
- csvfiles/Al_[Ne]3p13d2_hard-wall_unrestricted_r2scan.csv
- csvfiles/Al_[Ne]3p2_cation_hard-wall_restricted.csv
- csvfiles/Al_[Ne]3p2_cation_hard-wall_restricted_pbe.csv
- csvfiles/Al_[Ne]3p2_cation_hard-wall_restricted_pw.csv
- csvfiles/Al_[Ne]3p2_cation_hard-wall_restricted_r2scan.csv
- csvfiles/Al_[Ne]3p2_cation_hard-wall_unrestricted.csv
- csvfiles/Al_[Ne]3p2_cation_hard-wall_unrestricted_pbe.csv
- csvfiles/Al_[Ne]3p2_cation_hard-wall_unrestricted_pw.csv
- csvfiles/Al_[Ne]3p2_cation_hard-wall_unrestricted_r2scan.csv
- csvfiles/Al_[Ne]3s13d1_cation_hard-wall_restricted.csv
- csvfiles/Al_[Ne]3s13d1_cation_hard-wall_restricted_pbe.csv
- csvfiles/Al_[Ne]3s13d1_cation_hard-wall_restricted_pw.csv
- csvfiles/Al_[Ne]3s13d1_cation_hard-wall_restricted_r2scan.csv
- csvfiles/Al_[Ne]3s13d1_cation_hard-wall_unrestricted.csv
- csvfiles/Al_[Ne]3s13d1_cation_hard-wall_unrestricted_pbe.csv
- csvfiles/Al_[Ne]3s13d1_cation_hard-wall_unrestricted_pw.csv
- csvfiles/Al_[Ne]3s13d1_cation_hard-wall_unrestricted_r2scan.csv
- csvfiles/Al_[Ne]3s13d2_hard-wall_restricted.csv
- csvfiles/Al_[Ne]3s13d2_hard-wall_restricted_pbe.csv
- csvfiles/Al_[Ne]3s13d2_hard-wall_restricted_pw.csv
- csvfiles/Al_[Ne]3s13d2_hard-wall_restricted_r2scan.csv
- csvfiles/Al_[Ne]3s13d2_hard-wall_unrestricted.csv
- csvfiles/Al_[Ne]3s13d2_hard-wall_unrestricted_pbe.csv
- csvfiles/Al_[Ne]3s13d2_hard-wall_unrestricted_pw.csv
- csvfiles/Al_[Ne]3s13d2_hard-wall_unrestricted_r2scan.csv
- csvfiles/Al_[Ne]3s13p1_cation_hard-wall_restricted.csv
- csvfiles/Al_[Ne]3s13p1_cation_hard-wall_restricted_pbe.csv
- csvfiles/Al_[Ne]3s13p1_cation_hard-wall_restricted_pw.csv
- csvfiles/Al_[Ne]3s13p1_cation_hard-wall_restricted_r2scan.csv
- csvfiles/Al_[Ne]3s13p1_cation_hard-wall_unrestricted.csv
- csvfiles/Al_[Ne]3s13p1_cation_hard-wall_unrestricted_pbe.csv
- csvfiles/Al_[Ne]3s13p1_cation_hard-wall_unrestricted_pw.csv
- csvfiles/Al_[Ne]3s13p1_cation_hard-wall_unrestricted_r2scan.csv
- csvfiles/Al_[Ne]3s13p2_hard-wall_restricted.csv
- csvfiles/Al_[Ne]3s13p2_hard-wall_restricted_pbe.csv
- csvfiles/Al_[Ne]3s13p2_hard-wall_restricted_pw.csv
- csvfiles/Al_[Ne]3s13p2_hard-wall_restricted_r2scan.csv
- csvfiles/Al_[Ne]3s13p2_hard-wall_unrestricted.csv
- csvfiles/Al_[Ne]3s13p2_hard-wall_unrestricted_pbe.csv
- csvfiles/Al_[Ne]3s13p2_hard-wall_unrestricted_pw.csv
- csvfiles/Al_[Ne]3s13p2_hard-wall_unrestricted_r2scan.csv
- csvfiles/Al_[Ne]3s23d1_hard-wall_restricted.csv
- csvfiles/Al_[Ne]3s23d1_hard-wall_restricted_pbe.csv
- csvfiles/Al_[Ne]3s23d1_hard-wall_restricted_pw.csv
- csvfiles/Al_[Ne]3s23d1_hard-wall_restricted_r2scan.csv
- csvfiles/Al_[Ne]3s23d1_hard-wall_unrestricted.csv
- csvfiles/Al_[Ne]3s23d1_hard-wall_unrestricted_pbe.csv
- csvfiles/Al_[Ne]3s23d1_hard-wall_unrestricted_pw.csv
- csvfiles/Al_[Ne]3s23d1_hard-wall_unrestricted_r2scan.csv
- csvfiles/Al_[Ne]3s23p1_hard-wall_restricted.csv
- csvfiles/Al_[Ne]3s23p1_hard-wall_restricted_pbe.csv
- csvfiles/Al_[Ne]3s23p1_hard-wall_restricted_pw.csv
- csvfiles/Al_[Ne]3s23p1_hard-wall_restricted_r2scan.csv
- csvfiles/Al_[Ne]3s23p1_hard-wall_unrestricted.csv
- csvfiles/Al_[Ne]3s23p1_hard-wall_unrestricted_pbe.csv
- csvfiles/Al_[Ne]3s23p1_hard-wall_unrestricted_pw.csv
- csvfiles/Al_[Ne]3s23p1_hard-wall_unrestricted_r2scan.csv
- csvfiles/Al_[Ne]3s24s1_hard-wall_restricted.csv
- csvfiles/Al_[Ne]3s24s1_hard-wall_restricted_pbe.csv
- csvfiles/Al_[Ne]3s24s1_hard-wall_restricted_pw.csv
- csvfiles/Al_[Ne]3s24s1_hard-wall_restricted_r2scan.csv
- csvfiles/Al_[Ne]3s24s1_hard-wall_unrestricted.csv
- csvfiles/Al_[Ne]3s24s1_hard-wall_unrestricted_pbe.csv
- csvfiles/Al_[Ne]3s24s1_hard-wall_unrestricted_pw.csv
- csvfiles/Al_[Ne]3s24s1_hard-wall_unrestricted_r2scan.csv
- csvfiles/Al_[Ne]3s2_cation_hard-wall_restricted.csv
- csvfiles/Al_[Ne]3s2_cation_hard-wall_restricted_pbe.csv
- csvfiles/Al_[Ne]3s2_cation_hard-wall_restricted_pw.csv
- csvfiles/Al_[Ne]3s2_cation_hard-wall_restricted_r2scan.csv
- csvfiles/Al_[Ne]3s2_cation_hard-wall_unrestricted.csv
- csvfiles/Al_[Ne]3s2_cation_hard-wall_unrestricted_pbe.csv
- csvfiles/Al_[Ne]3s2_cation_hard-wall_unrestricted_pw.csv
- csvfiles/Al_[Ne]3s2_cation_hard-wall_unrestricted_r2scan.csv
- csvfiles/Ar_[Ne]3d7_cation_hard-wall_restricted.csv
- csvfiles/Ar_[Ne]3d7_cation_hard-wall_restricted_pbe.csv
- csvfiles/Ar_[Ne]3d7_cation_hard-wall_restricted_pw.csv
- csvfiles/Ar_[Ne]3d7_cation_hard-wall_restricted_r2scan.csv
- csvfiles/Ar_[Ne]3d7_cation_hard-wall_unrestricted.csv
- csvfiles/Ar_[Ne]3d7_cation_hard-wall_unrestricted_pbe.csv
- csvfiles/Ar_[Ne]3d7_cation_hard-wall_unrestricted_pw.csv
- csvfiles/Ar_[Ne]3d7_cation_hard-wall_unrestricted_r2scan.csv
- csvfiles/Ar_[Ne]3d8_hard-wall_restricted.csv
- csvfiles/Ar_[Ne]3d8_hard-wall_restricted_pbe.csv
- csvfiles/Ar_[Ne]3d8_hard-wall_restricted_pw.csv
- csvfiles/Ar_[Ne]3d8_hard-wall_restricted_r2scan.csv
- csvfiles/Ar_[Ne]3d8_hard-wall_unrestricted.csv
- csvfiles/Ar_[Ne]3d8_hard-wall_unrestricted_pbe.csv
- csvfiles/Ar_[Ne]3d8_hard-wall_unrestricted_pw.csv
- csvfiles/Ar_[Ne]3d8_hard-wall_unrestricted_r2scan.csv
- csvfiles/Ar_[Ne]3p13d6_cation_hard-wall_restricted.csv
- csvfiles/Ar_[Ne]3p13d6_cation_hard-wall_restricted_pbe.csv
- csvfiles/Ar_[Ne]3p13d6_cation_hard-wall_restricted_pw.csv
- csvfiles/Ar_[Ne]3p13d6_cation_hard-wall_restricted_r2scan.csv
- csvfiles/Ar_[Ne]3p13d6_cation_hard-wall_unrestricted.csv
- csvfiles/Ar_[Ne]3p13d6_cation_hard-wall_unrestricted_pbe.csv
- csvfiles/Ar_[Ne]3p13d6_cation_hard-wall_unrestricted_pw.csv
- csvfiles/Ar_[Ne]3p13d6_cation_hard-wall_unrestricted_r2scan.csv
- csvfiles/Ar_[Ne]3p13d7_hard-wall_restricted.csv
- csvfiles/Ar_[Ne]3p13d7_hard-wall_restricted_pbe.csv
- csvfiles/Ar_[Ne]3p13d7_hard-wall_restricted_pw.csv
- csvfiles/Ar_[Ne]3p13d7_hard-wall_restricted_r2scan.csv
- csvfiles/Ar_[Ne]3p13d7_hard-wall_unrestricted.csv
- csvfiles/Ar_[Ne]3p13d7_hard-wall_unrestricted_pbe.csv
- csvfiles/Ar_[Ne]3p13d7_hard-wall_unrestricted_pw.csv
- csvfiles/Ar_[Ne]3p13d7_hard-wall_unrestricted_r2scan.csv
- csvfiles/Ar_[Ne]3s13d6_cation_hard-wall_restricted.csv
- csvfiles/Ar_[Ne]3s13d6_cation_hard-wall_restricted_pbe.csv
- csvfiles/Ar_[Ne]3s13d6_cation_hard-wall_restricted_pw.csv
- csvfiles/Ar_[Ne]3s13d6_cation_hard-wall_restricted_r2scan.csv
- csvfiles/Ar_[Ne]3s13d6_cation_hard-wall_unrestricted.csv
- csvfiles/Ar_[Ne]3s13d6_cation_hard-wall_unrestricted_pbe.csv
- csvfiles/Ar_[Ne]3s13d6_cation_hard-wall_unrestricted_pw.csv
- csvfiles/Ar_[Ne]3s13d6_cation_hard-wall_unrestricted_r2scan.csv
- csvfiles/Ar_[Ne]3s13d7_hard-wall_restricted.csv
- csvfiles/Ar_[Ne]3s13d7_hard-wall_restricted_pbe.csv
- csvfiles/Ar_[Ne]3s13d7_hard-wall_restricted_pw.csv
- csvfiles/Ar_[Ne]3s13d7_hard-wall_restricted_r2scan.csv
- csvfiles/Ar_[Ne]3s13d7_hard-wall_unrestricted.csv
- csvfiles/Ar_[Ne]3s13d7_hard-wall_unrestricted_pbe.csv
- csvfiles/Ar_[Ne]3s13d7_hard-wall_unrestricted_pw.csv
- csvfiles/Ar_[Ne]3s13d7_hard-wall_unrestricted_r2scan.csv
- csvfiles/Ar_[Ne]3s13p13d5_cation_hard-wall_unrestricted.csv
- csvfiles/Ar_[Ne]3s13p13d5_cation_hard-wall_unrestricted_pbe.csv
- csvfiles/Ar_[Ne]3s13p13d5_cation_hard-wall_unrestricted_pw.csv
- csvfiles/Ar_[Ne]3s13p13d5_cation_hard-wall_unrestricted_r2scan.csv
- csvfiles/Ar_[Ne]3s13p23d5_hard-wall_unrestricted.csv
- csvfiles/Ar_[Ne]3s13p23d5_hard-wall_unrestricted_pbe.csv
- csvfiles/Ar_[Ne]3s13p23d5_hard-wall_unrestricted_pw.csv
- csvfiles/Ar_[Ne]3s13p23d5_hard-wall_unrestricted_r2scan.csv
- csvfiles/Ar_[Ne]3s13p63d1_hard-wall_restricted.csv
- csvfiles/Ar_[Ne]3s13p63d1_hard-wall_restricted_pbe.csv
- csvfiles/Ar_[Ne]3s13p63d1_hard-wall_restricted_pw.csv
- csvfiles/Ar_[Ne]3s13p63d1_hard-wall_restricted_r2scan.csv
- csvfiles/Ar_[Ne]3s13p63d1_hard-wall_unrestricted.csv
- csvfiles/Ar_[Ne]3s13p63d1_hard-wall_unrestricted_pbe.csv
- csvfiles/Ar_[Ne]3s13p63d1_hard-wall_unrestricted_pw.csv
- csvfiles/Ar_[Ne]3s13p63d1_hard-wall_unrestricted_r2scan.csv
- csvfiles/Ar_[Ne]3s13p6_cation_hard-wall_restricted.csv
- csvfiles/Ar_[Ne]3s13p6_cation_hard-wall_restricted_pbe.csv
- csvfiles/Ar_[Ne]3s13p6_cation_hard-wall_restricted_pw.csv
- csvfiles/Ar_[Ne]3s13p6_cation_hard-wall_restricted_r2scan.csv
- csvfiles/Ar_[Ne]3s13p6_cation_hard-wall_unrestricted.csv
- csvfiles/Ar_[Ne]3s13p6_cation_hard-wall_unrestricted_pbe.csv
- csvfiles/Ar_[Ne]3s13p6_cation_hard-wall_unrestricted_pw.csv
- csvfiles/Ar_[Ne]3s13p6_cation_hard-wall_unrestricted_r2scan.csv
- csvfiles/Ar_[Ne]3s23d5_cation_hard-wall_restricted.csv
- csvfiles/Ar_[Ne]3s23d5_cation_hard-wall_restricted_pbe.csv
- csvfiles/Ar_[Ne]3s23d5_cation_hard-wall_restricted_pw.csv
- csvfiles/Ar_[Ne]3s23d5_cation_hard-wall_restricted_r2scan.csv
- csvfiles/Ar_[Ne]3s23d5_cation_hard-wall_unrestricted.csv
- csvfiles/Ar_[Ne]3s23d5_cation_hard-wall_unrestricted_pbe.csv
- csvfiles/Ar_[Ne]3s23d5_cation_hard-wall_unrestricted_pw.csv
- csvfiles/Ar_[Ne]3s23d5_cation_hard-wall_unrestricted_r2scan.csv
- csvfiles/Ar_[Ne]3s23d6_hard-wall_restricted.csv
- csvfiles/Ar_[Ne]3s23d6_hard-wall_restricted_pbe.csv
- csvfiles/Ar_[Ne]3s23d6_hard-wall_restricted_pw.csv
- csvfiles/Ar_[Ne]3s23d6_hard-wall_restricted_r2scan.csv
- csvfiles/Ar_[Ne]3s23d6_hard-wall_unrestricted.csv
- csvfiles/Ar_[Ne]3s23d6_hard-wall_unrestricted_pbe.csv
- csvfiles/Ar_[Ne]3s23d6_hard-wall_unrestricted_pw.csv
- csvfiles/Ar_[Ne]3s23d6_hard-wall_unrestricted_r2scan.csv
- csvfiles/Ar_[Ne]3s23p13d4_cation_hard-wall_restricted.csv
- csvfiles/Ar_[Ne]3s23p13d4_cation_hard-wall_restricted_pbe.csv
- csvfiles/Ar_[Ne]3s23p13d4_cation_hard-wall_restricted_pw.csv
- csvfiles/Ar_[Ne]3s23p13d4_cation_hard-wall_restricted_r2scan.csv
- csvfiles/Ar_[Ne]3s23p13d5_hard-wall_restricted.csv
- csvfiles/Ar_[Ne]3s23p13d5_hard-wall_restricted_pbe.csv
- csvfiles/Ar_[Ne]3s23p13d5_hard-wall_restricted_pw.csv
- csvfiles/Ar_[Ne]3s23p13d5_hard-wall_restricted_r2scan.csv
[truncated: 6,374 more entries]
