# Supplementary material for: Systematic Study of Hard-Wall Confinement-Induced Effects on Atomic Electronic Structure
Source: J Phys Chem A. 2025 Jan 29;129(11):2791–805. doi: 10.1021/acs.jpca.4c05641 (PMC11931545; doi:10.1021/acs.jpca.4c05641)
Supplement: Supplementary file 1 — jp4c05641_si_001.zip [file jp4c05641_si_001.zip › csvfiles/Ag_[Ar]4s23d104p54d104f1_cation_hard-wall_restricted_pbe.csv]

1.0	-5023.090992467401
1.1	-5078.202181931229
1.2	-5114.164731984964
1.3	-5138.184889071315
1.4	-5154.54525809492
1.5	-5165.875512593802
1.6	-5173.836275842274
1.7	-5179.501794337155
1.8	-5183.581465551202
1.9	-5186.551998673824
2.0	-5188.73845098733
2.1	-5190.365188700705
2.2	-5191.588680018337
2.3	-5192.519027310345
2.4	-5193.234345774312
2.5	-5193.790495529281
2.6	-5194.227738161852
2.7	-5194.57532702172
2.8	-5194.854693718248
2.9	-5195.081673027956
3.0	-5195.268065088107
3.1	-5195.422738643139
3.2	-5195.552415072935
3.3	-5195.6622294311455
3.4	-5195.7561349655
3.5	-5195.837197161217
3.6	-5195.9078093043445
3.7	-5195.969851884025
3.8	-5196.024811484618
3.9	-5196.073870193558
4.0	-5196.117973357526
4.1	-5196.15788129382
4.2	-5196.19420900778
4.3	-5196.22745687063
4.4	-5196.258034431036
4.5	-5196.286278974894
4.6	-5196.31247004478
4.7	-5196.336840835839
4.8	-5196.359587169021
4.9	-5196.380874576921
5.0	-5196.400843918708
5.1	-5196.419615843388
5.2	-5196.437294354568
5.3	-5196.453969669392
5.4	-5196.469720528668
5.5	-5196.484616073755
5.6	-5196.498717383966
5.7	-5196.512078745974
5.8	-5196.524748706308
5.9	-5196.53677094876
6.0	-5196.548185025812
6.1	-5196.559026967843
6.2	-5196.569329789347
6.3	-5196.579123904723
6.4	-5196.5884374714415
6.5	-5196.5972966698355
6.6	-5196.605725931029
6.7	-5196.613748123393
6.8	-5196.621384705473
6.9	-5196.628655852302
7.0	-5196.635580561125
7.1	-5196.64217674119
7.2	-5196.648461290939
7.3	-5196.654450165413
7.4	-5196.660158436663
7.5	-5196.665600347163
7.6	-5196.670789359926
7.7	-5196.675738203226
7.8	-5196.680458913715
7.9	-5196.684962875238
8.0	-5196.689260856081
8.1	-5196.6933630437625
8.2	-5196.697279077282
8.3	-5196.701018078573
8.4	-5196.704588681187
8.5	-5196.707999057975
8.6	-5196.7112569470155
8.7	-5196.714369676258
8.8	-5196.7173441865
8.9	-5196.720187053667
9.0	-5196.7229045093845
9.1	-5196.725502460126
9.2	-5196.727986505804
9.3	-5196.730361957171
9.4	-5196.732633851255
9.5	-5196.734806967271
9.6	-5196.7368858409145
9.7	-5196.7388747779205
9.8	-5196.740777867725
9.9	-5196.742598995002
10.0	-5196.7443418517905
40.0	-5196.7827410750915
