# Supplementary material for: Systematic Study of Hard-Wall Confinement-Induced Effects on Atomic Electronic Structure
Source: J Phys Chem A. 2025 Jan 29;129(11):2791–805. doi: 10.1021/acs.jpca.4c05641 (PMC11931545; doi:10.1021/acs.jpca.4c05641)
Supplement: Supplementary file 1 — jp4c05641_si_001.zip [file jp4c05641_si_001.zip › csvfiles/Ag_[Ar]4s23d104p54d104f1_cation_hard-wall_restricted_pw.csv]

1.0	-5018.212813470652
1.1	-5073.384876957384
1.2	-5109.3930112283915
1.3	-5133.448588606072
1.4	-5149.837481818084
1.5	-5161.191397564877
1.6	-5169.172199481566
1.7	-5174.85488483298
1.8	-5178.949315696168
1.9	-5181.932511456238
2.0	-5184.129764787647
2.1	-5185.765645190606
2.2	-5186.996810664833
2.3	-5187.933544746859
2.4	-5188.654133768522
2.5	-5189.2145958685605
2.6	-5189.655335049631
2.7	-5190.005730326862
2.8	-5190.287322354653
2.9	-5190.516039379968
3.0	-5190.7037609970575
3.1	-5190.859423148115
3.2	-5190.989803896323
3.3	-5191.10008607443
3.4	-5191.194263220238
3.5	-5191.275434826739
3.6	-5191.346022915172
3.7	-5191.407932265676
3.8	-5191.4626699828605
3.9	-5191.5114354478255
4.0	-5191.555188521093
4.1	-5191.594701626567
4.2	-5191.630599784922
4.3	-5191.663391568049
4.4	-5191.693493159008
4.5	-5191.721247141427
4.6	-5191.7469372358755
4.7	-5191.770799900085
4.8	-5191.793033494503
4.9	-5191.813805545324
5.0	-5191.83325851878
5.1	-5191.85151442521
5.2	-5191.868678499235
5.3	-5191.8848421512275
5.4	-5191.900085339364
5.5	-5191.914478483914
5.6	-5191.928084013321
5.7	-5191.940957620871
5.8	-5191.953149286227
5.9	-5191.964704110953
6.0	-5191.97566300346
6.1	-5191.986063243311
6.2	-5191.995938949211
6.3	-5192.005321466831
6.4	-5192.014239694204
6.5	-5192.022720355247
6.6	-5192.030788230913
6.7	-5192.038466356259
6.8	-5192.045776189686
6.9	-5192.052737758343
7.0	-5192.059369784923
7.1	-5192.065689798582
7.2	-5192.071714232107
7.3	-5192.077458508529
7.4	-5192.082937118207
7.5	-5192.088163687537
7.6	-5192.093151041276
7.7	-5192.097911258561
7.8	-5192.102455724373
7.9	-5192.106795175922
8.0	-5192.110939745557
8.1	-5192.114899000191
8.2	-5192.118681976617
8.3	-5192.122297216374
8.4	-5192.125752795321
8.5	-5192.129056353186
8.6	-5192.132215119789
8.7	-5192.135235939773
8.8	-5192.138125295945
8.9	-5192.140889330654
9.0	-5192.143533865879
9.1	-5192.146064421835
9.2	-5192.148486234676
9.3	-5192.15080427303
9.4	-5192.153023252695
9.5	-5192.155147651951
9.6	-5192.1571817243375
9.7	-5192.159129511074
9.8	-5192.160994854071
9.9	-5192.162781405614
10.0	-5192.164492639846
40.0	-5192.202844745711
