# Supplementary material for: Systematic Study of Hard-Wall Confinement-Induced Effects on Atomic Electronic Structure
Source: J Phys Chem A. 2025 Jan 29;129(11):2791–805. doi: 10.1021/acs.jpca.4c05641 (PMC11931545; doi:10.1021/acs.jpca.4c05641)
Supplement: Supplementary file 1 — jp4c05641_si_001.zip [file jp4c05641_si_001.zip › csvfiles/Ag_[Ar]4s23d104p54d104f1_cation_hard-wall_restricted_r2scan.csv]

1.0	-5023.524131892297
1.1	-5078.711929530239
1.2	-5114.718149513091
1.3	-5138.759769544217
1.4	-5155.126693306178
1.5	-5166.453658734284
1.6	-5174.4048582359055
1.7	-5180.057081606999
1.8	-5184.1215400377005
1.9	-5187.076224196895
2.0	-5189.247062741318
2.1	-5190.858988359662
2.2	-5192.068802769158
2.3	-5192.98677993191
2.4	-5193.6910943536595
2.5	-5194.237592461919
2.6	-5194.666474820176
2.7	-5195.006917599359
2.8	-5195.28024692287
2.9	-5195.5021969473955
3.0	-5195.68446492779
3.1	-5195.835820134686
3.2	-5195.962889551287
3.3	-5196.070719552254
3.4	-5196.163181429847
3.5	-5196.243264641079
3.6	-5196.313292677496
3.7	-5196.375082550471
3.8	-5196.430063929288
3.9	-5196.479368028057
4.0	-5196.523895236673
4.1	-5196.56436660063
4.2	-5196.601363089436
4.3	-5196.635355883107
4.4	-5196.666729721851
4.5	-5196.69580101581
4.6	-5196.722831924915
4.7	-5196.748041354066
4.8	-5196.771613570408
4.9	-5196.793704929915
5.0	-5196.81444919165
5.1	-5196.833961766452
5.2	-5196.852343027572
5.3	-5196.869680882463
5.4	-5196.886052935983
5.5	-5196.901528277558
5.6	-5196.916168794469
5.7	-5196.930030156205
5.8	-5196.943162903706
5.9	-5196.955612737939
6.0	-5196.967421851432
6.1	-5196.978628889623
6.2	-5196.989269503781
6.3	-5196.999376688758
6.4	-5197.008981064389
6.5	-5197.018111107151
6.6	-5197.026793324792
6.7	-5197.035052390535
6.8	-5197.042911269858
6.9	-5197.050391381299
7.0	-5197.057512783663
7.1	-5197.064294357336
7.2	-5197.070753943226
7.3	-5197.076908445211
7.4	-5197.082773905757
7.5	-5197.088365563683
7.6	-5197.093697901756
7.7	-5197.098784688792
7.8	-5197.103639035769
7.9	-5197.1082734903475
8.0	-5197.112700129052
8.1	-5197.116930408027
8.2	-5197.120974569285
8.3	-5197.124841632273
8.4	-5197.128539896758
8.5	-5197.1320771683
8.6	-5197.135461074226
8.7	-5197.138698231746
8.8	-5197.14179566096
8.9	-5197.144759813912
9.0	-5197.147596852408
9.1	-5197.150312601033
9.2	-5197.152912635363
9.3	-5197.1554022915025
9.4	-5197.157786572997
9.5	-5197.160070222229
9.6	-5197.162257800357
9.7	-5197.164353666104
9.8	-5197.166361924819
9.9	-5197.168286445817
10.0	-5197.170130912457
40.0	-5197.2126817575845
