# Supplementary material for: Systematic Study of Hard-Wall Confinement-Induced Effects on Atomic Electronic Structure
Source: J Phys Chem A. 2025 Jan 29;129(11):2791–805. doi: 10.1021/acs.jpca.4c05641 (PMC11931545; doi:10.1021/acs.jpca.4c05641)
Supplement: Supplementary file 1 — jp4c05641_si_001.zip [file jp4c05641_si_001.zip › csvfiles/Ag_[Ar]4s23d104p54d104f1_cation_hard-wall_unrestricted_pbe.csv]

1.0	-5023.139423131654
1.1	-5078.248398088169
1.2	-5114.208948613444
1.3	-5138.227188464577
1.4	-5154.585711851629
1.5	-5165.914218389145
1.6	-5173.873354978569
1.7	-5179.537379154857
1.8	-5183.6156880365
1.9	-5186.584982919411
2.0	-5188.770309215466
2.1	-5190.396019901881
2.2	-5191.618570296047
2.3	-5192.548051211379
2.4	-5193.26256807223
2.5	-5193.817973096031
2.6	-5194.2545216914295
2.7	-5194.601462482218
2.8	-5194.880223484429
2.9	-5195.106636704385
3.0	-5195.2925000662235
3.1	-5195.446680451583
3.2	-5195.575897581805
3.3	-5195.685284965855
3.4	-5195.778794370291
3.5	-5195.85948984218
3.6	-5195.929763266047
3.7	-5195.991493766113
3.8	-5196.046166595536
3.9	-5196.094962536236
4.0	-5196.138825641486
4.1	-5196.178514929727
4.2	-5196.214644084616
4.3	-5196.2477121184875
4.4	-5196.278127177278
4.5	-5196.3062251016
4.6	-5196.332283958365
4.7	-5196.356535457291
4.8	-5196.379173951829
4.9	-5196.400363556719
5.0	-5196.420243793199
5.1	-5196.438934080315
5.2	-5196.456537318543
5.3	-5196.473142759445
5.4	-5196.488828314029
5.5	-5196.503662418459
5.6	-5196.517705552019
5.7	-5196.531011481917
5.8	-5196.543628291448
5.9	-5196.555599236608
6.0	-5196.566963463175
6.1	-5196.577756609193
6.2	-5196.588011311178
6.3	-5196.5977576257155
6.4	-5196.607023379747
6.5	-5196.615834457717
6.6	-5196.624215036235
6.7	-5196.632187774053
6.8	-5196.639773966661
6.9	-5196.646993671822
7.0	-5196.65386581301
7.1	-5196.660408264389
7.2	-5196.666637923124
7.3	-5196.67257077037
7.4	-5196.678221925993
7.5	-5196.683605697582
7.6	-5196.688735626589
7.7	-5196.693624530026
7.8	-5196.698284534394
7.9	-5196.702727128889
8.0	-5196.706963181584
8.1	-5196.711002977219
8.2	-5196.714856250592
8.3	-5196.718532218525
8.4	-5196.7220396081875
8.5	-5196.725386685703
8.6	-5196.728581279252
8.7	-5196.731630801721
8.8	-5196.734542271636
8.9	-5196.737322332604
9.0	-5196.739977273976
9.1	-5196.742513051802
9.2	-5196.744935309099
9.3	-5196.747249397194
9.4	-5196.749460393717
9.5	-5196.751573120609
9.6	-5196.753592158721
9.7	-5196.755521860942
9.8	-5196.757366362284
9.9	-5196.759130577618
10.0	-5196.760816274306
40.0	-5196.796863256364
