# Supplementary material for: Systematic Study of Hard-Wall Confinement-Induced Effects on Atomic Electronic Structure
Source: J Phys Chem A. 2025 Jan 29;129(11):2791–805. doi: 10.1021/acs.jpca.4c05641 (PMC11931545; doi:10.1021/acs.jpca.4c05641)
Supplement: Supplementary file 1 — jp4c05641_si_001.zip [file jp4c05641_si_001.zip › csvfiles/Ag_[Ar]4s23d104p54d104f1_cation_hard-wall_unrestricted_pw.csv]

1.0	-5018.258743952615
1.1	-5073.428597764452
1.2	-5109.434773696196
1.3	-5133.488502178836
1.4	-5149.875628322319
1.5	-5161.227871030735
1.6	-5169.207109372947
1.7	-5174.888348281099
1.8	-5178.981449355962
1.9	-5181.9634258727765
2.0	-5184.159561380633
2.1	-5185.794415245273
2.2	-5187.024635662519
2.3	-5187.960497483145
2.4	-5188.6802798315375
2.5	-5189.239995172714
2.6	-5189.680043220182
2.7	-5190.029799817253
2.8	-5190.310803247306
2.9	-5190.538979871489
3.0	-5190.726207602663
3.1	-5190.881420682102
3.2	-5191.011395290124
3.3	-5191.121312096209
3.4	-5191.215162153855
3.5	-5191.296042159094
3.6	-5191.366371069993
3.7	-5191.428050412453
3.8	-5191.482583935207
3.9	-5191.531167658521
4.0	-5191.574758168089
4.1	-5191.614124778874
4.2	-5191.649889632365
4.3	-5191.682558694975
4.4	-5191.712545843721
4.5	-5191.74019166416
4.6	-5191.7657781810785
4.7	-5191.7895404424235
4.8	-5191.8116756616555
4.9	-5191.832350453363
5.0	-5191.851706578534
5.1	-5191.8698655196695
5.2	-5191.886932133794
5.3	-5191.902997578743
5.4	-5191.918141662624
5.5	-5191.932434738049
5.6	-5191.945939231627
5.7	-5191.958710885487
5.8	-5191.97079976653
5.9	-5191.982251091692
6.0	-5191.993105904327
6.1	-5192.003401631577
6.2	-5192.013172546413
6.3	-5192.022450151321
6.4	-5192.031263499844
6.5	-5192.039639467316
6.6	-5192.047602980356
6.7	-5192.055177212003
6.8	-5192.0623837500625
6.9	-5192.069242741651
7.0	-5192.07577302032
7.1	-5192.081992215689
7.2	-5192.087916851889
7.3	-5192.0935624336
7.4	-5192.098943523803
7.5	-5192.104073812648
7.6	-5192.108966180487
7.7	-5192.113632754332
7.8	-5192.118084959832
7.9	-5192.122333568119
8.0	-5192.126388739141
8.1	-5192.1302600616245
8.2	-5192.133956589494
8.3	-5192.137486875991
8.4	-5192.140859004996
8.5	-5192.144080619916
8.6	-5192.147158950942
8.7	-5192.150100840115
8.8	-5192.152912764564
8.9	-5192.155600858789
9.0	-5192.158170934563
9.1	-5192.1606285000125
9.2	-5192.162978777551
9.3	-5192.165226720632
9.4	-5192.167377028645
9.5	-5192.169434162362
9.6	-5192.171402356828
9.7	-5192.173285634373
9.8	-5192.175087816942
9.9	-5192.176812536694
10.0	-5192.178463247128
40.0	-5192.214544198382
