# Supplementary material for: Systematic Study of Hard-Wall Confinement-Induced Effects on Atomic Electronic Structure
Source: J Phys Chem A. 2025 Jan 29;129(11):2791–805. doi: 10.1021/acs.jpca.4c05641 (PMC11931545; doi:10.1021/acs.jpca.4c05641)
Supplement: Supplementary file 1 — jp4c05641_si_001.zip [file jp4c05641_si_001.zip › csvfiles/Ag_[Ar]4s23d104p54d104f1_cation_hard-wall_unrestricted_r2scan.csv]

1.0	-5023.58732339038
1.1	-5078.772113284269
1.2	-5114.775683313937
1.3	-5138.814814217943
1.4	-5155.17937919749
1.5	-5166.504137428713
1.6	-5174.453302511609
1.7	-5180.103669000121
1.8	-5184.1664410054145
1.9	-5187.119589672213
2.0	-5189.289029032285
2.1	-5190.8996699643285
2.2	-5192.108298859094
2.3	-5193.025175462903
2.4	-5193.72846168302
2.5	-5194.273991200966
2.6	-5194.701965834523
2.7	-5195.04153960743
2.8	-5195.314043375045
2.9	-5195.5352049938465
3.0	-5195.716719218545
3.1	-5195.867353773793
3.2	-5195.993734905752
3.3	-5196.100908781193
3.4	-5196.192747268445
3.5	-5196.272239955385
3.6	-5196.341710589834
3.7	-5196.402976460771
3.8	-5196.457466543603
3.9	-5196.506310986042
4.0	-5196.550408747664
4.1	-5196.590479034633
4.2	-5196.627100829632
4.3	-5196.660743206206
4.4	-5196.6917887640775
4.5	-5196.720551798195
4.6	-5196.747292433911
4.7	-5196.772227672162
4.8	-5196.795540003608
4.9	-5196.817384215511
5.0	-5196.837892769106
5.1	-5196.857179936568
5.2	-5196.87534511335
5.3	-5196.8924755315875
5.4	-5196.908648288555
5.5	-5196.923931760415
5.6	-5196.938386896676
5.7	-5196.952067878927
5.8	-5196.965023773369
5.9	-5196.977299146931
6.0	-5196.988935094473
6.1	-5196.999969892889
6.2	-5197.010439447753
6.3	-5197.020377629072
6.4	-5197.02981658397
6.5	-5197.038787174684
6.6	-5197.04731986648
6.7	-5197.055446323339
6.8	-5197.063195427148
6.9	-5197.070587161266
7.0	-5197.0776379602785
7.1	-5197.084361321368
7.2	-5197.090772251005
7.3	-5197.09688608746
7.4	-5197.1027154659705
7.5	-5197.108274795976
7.6	-5197.11357708883
7.7	-5197.118635272356
7.8	-5197.123460488083
7.9	-5197.12806559324
8.0	-5197.132460957438
8.1	-5197.136656990161
8.2	-5197.140663469853
8.3	-5197.144489948179
8.4	-5197.148145074221
8.5	-5197.151637196721
8.6	-5197.154974347915
8.7	-5197.1581641128
8.8	-5197.161213578545
8.9	-5197.164129389621
9.0	-5197.1669178488155
9.1	-5197.169584956935
9.2	-5197.172136443647
9.3	-5197.1745777497235
9.4	-5197.176914032696
9.5	-5197.1791501494035
9.6	-5197.181290676065
9.7	-5197.183339962117
9.8	-5197.185302102229
9.9	-5197.187181044289
10.0	-5197.188980538018
40.0	-5197.229671319498
