# Supplementary material for: Systematic Study of Hard-Wall Confinement-Induced Effects on Atomic Electronic Structure
Source: J Phys Chem A. 2025 Jan 29;129(11):2791–805. doi: 10.1021/acs.jpca.4c05641 (PMC11931545; doi:10.1021/acs.jpca.4c05641)
Supplement: Supplementary file 1 — jp4c05641_si_001.zip [file jp4c05641_si_001.zip › csvfiles/Ag_[Ar]4s23d104p54d104f2_hard-wall_restricted.csv]

1.0	-5005.915922649739
1.1	-5064.420304484577
1.2	-5102.905109424571
1.3	-5128.842825028969
1.4	-5146.688291899748
1.5	-5159.186623466666
1.6	-5168.078255975667
1.7	-5174.494148483462
1.8	-5179.184975962291
1.9	-5182.658112395109
2.0	-5185.261777468767
2.1	-5187.238056492906
2.2	-5188.757097645797
2.3	-5189.9396333539025
2.4	-5190.872078218013
2.5	-5191.616798011853
2.6	-5192.219174370941
2.7	-5192.712508496373
2.8	-5193.12144920507
2.9	-5193.46440395085
3.0	-5193.755244101227
3.1	-5194.004517934994
3.2	-5194.220318763162
3.3	-5194.408910455079
3.4	-5194.575181568105
3.5	-5194.7229777563
3.6	-5194.855347205819
3.7	-5194.97472347336
3.8	-5195.083062906876
3.9	-5195.181948808511
4.0	-5195.272671017163
4.1	-5195.356287155605
4.2	-5195.433670080245
4.3	-5195.505544865444
4.4	-5195.572517793969
4.5	-5195.635099198658
4.6	-5195.69372155291
4.7	-5195.748753868182
4.8	-5195.8005132079425
4.9	-5195.849273937416
5.0	-5195.8952751830875
5.1	-5195.938726868954
5.2	-5195.979814611412
5.3	-5196.018703695894
5.4	-5196.055542309295
5.5	-5196.090464170277
5.6	-5196.123590668272
5.7	-5196.155032606848
5.8	-5196.184891624683
5.9	-5196.213261358964
6.0	-5196.240228399932
6.1	-5196.265873080236
6.2	-5196.290270131923
6.3	-5196.31348923708
6.4	-5196.335595494724
6.5	-5196.356649820514
6.6	-5196.376709292433
6.7	-5196.395827452379
6.8	-5196.414054573234
6.9	-5196.4314378957715
7.0	-5196.448021842191
7.1	-5196.463848208919
7.2	-5196.478956342315
7.3	-5196.493383299516
7.4	-5196.50716399661
7.5	-5196.520331344705
7.6	-5196.532916377033
7.7	-5196.544948365775
7.8	-5196.556454931939
7.9	-5196.56746214641
8.0	-5196.577994625512
8.1	-5196.588075619037
8.2	-5196.597727093407
8.3	-5196.606969809232
8.4	-5196.61582339376
8.5	-5196.624306408565
8.6	-5196.632436413775
8.7	-5196.640230026864
8.8	-5196.647702978945
8.9	-5196.654870166795
9.0	-5196.661745701546
9.1	-5196.668342954553
9.2	-5196.674674600244
9.3	-5196.680752656409
9.4	-5196.686588521803
9.5	-5196.69219301197
9.6	-5196.697576392625
9.7	-5196.7027484105865
9.8	-5196.707718324013
9.9	-5196.712494929517
10.0	-5196.717086588445
40.0	-5196.838240865961
