# Supplementary material for: Systematic Study of Hard-Wall Confinement-Induced Effects on Atomic Electronic Structure
Source: J Phys Chem A. 2025 Jan 29;129(11):2791–805. doi: 10.1021/acs.jpca.4c05641 (PMC11931545; doi:10.1021/acs.jpca.4c05641)
Supplement: Supplementary file 1 — jp4c05641_si_001.zip [file jp4c05641_si_001.zip › csvfiles/Ag_[Ar]4s23d104p54d104f2_hard-wall_restricted_pw.csv]

1.0	-5001.026657760559
1.1	-5059.593652910686
1.2	-5098.1253271397345
1.3	-5124.099477749011
1.4	-5141.97436699152
1.5	-5154.497257483818
1.6	-5163.409904078642
1.7	-5169.844060036952
1.8	-5174.550878122509
1.9	-5178.038031557249
2.0	-5180.653947586459
2.1	-5182.640877543315
2.2	-5184.169119228057
2.3	-5185.359548033529
2.4	-5186.298716508276
2.5	-5187.049121710459
2.6	-5187.656267675101
2.7	-5188.153567503613
2.8	-5188.565770698098
2.9	-5188.911374234559
3.0	-5189.204328410061
3.1	-5189.455250691202
3.2	-5189.672294799371
3.3	-5189.861777212429
3.4	-5190.028632220616
3.5	-5190.176745192129
3.6	-5190.309198792905
3.7	-5190.428456540739
3.8	-5190.536500874944
3.9	-5190.634937909756
4.0	-5190.72507755501
4.1	-5190.807995248927
4.2	-5190.88457983842
4.3	-5190.955570932934
4.4	-5191.021588197995
4.5	-5191.083154434003
4.6	-5191.140713834173
4.7	-5191.194646484291
4.8	-5191.245279920039
4.9	-5191.2928983708825
5.0	-5191.337750179684
5.1	-5191.380053779267
5.2	-5191.420002524164
5.3	-5191.45776861152
5.4	-5191.493506275381
5.5	-5191.527354400522
5.6	-5191.559438670053
5.7	-5191.589873338513
5.8	-5191.618762703374
5.9	-5191.6462023315
6.0	-5191.672280088244
6.1	-5191.697077004159
6.2	-5191.720668011865
6.3	-5191.743122572877
6.4	-5191.764505216921
6.5	-5191.784876007725
6.6	-5191.804290947569
6.7	-5191.8228023315
6.8	-5191.840459058934
6.9	-5191.857306909213
7.0	-5191.873388787299
7.1	-5191.888744943374
7.2	-5191.903413170178
7.3	-5191.9174289815855
7.4	-5191.930825774593
7.5	-5191.9436349762445
7.6	-5191.955886178851
7.7	-5191.967607263077
7.8	-5191.978824511408
7.9	-5191.989562712838
8.0	-5191.999845259263
8.1	-5192.009694234715
8.2	-5192.01913049792
8.3	-5192.028173759521
8.4	-5192.03684265279
8.5	-5192.045154800287
8.6	-5192.053126875663
8.7	-5192.060774660767
8.8	-5192.068113099687
8.9	-5192.075156348789
9.0	-5192.081917823347
9.1	-5192.088410241084
9.2	-5192.094645663385
9.3	-5192.1006355332875
9.4	-5192.106390711004
9.5	-5192.111921508101
9.6	-5192.11723771795
9.7	-5192.122348645595
9.8	-5192.127263135357
9.9	-5192.131989596381
10.0	-5192.136536027152
40.0	-5192.258530441842
