# Supplementary material for: Systematic Study of Hard-Wall Confinement-Induced Effects on Atomic Electronic Structure
Source: J Phys Chem A. 2025 Jan 29;129(11):2791–805. doi: 10.1021/acs.jpca.4c05641 (PMC11931545; doi:10.1021/acs.jpca.4c05641)
Supplement: Supplementary file 1 — jp4c05641_si_001.zip [file jp4c05641_si_001.zip › csvfiles/Ag_[Ar]4s23d104p54d104f2_hard-wall_restricted_r2scan.csv]

1.0	-5006.35010203186
1.1	-5064.9276467198915
1.2	-5103.452941454506
1.3	-5129.4091900924595
1.4	-5147.258476949352
1.5	-5159.750915143085
1.6	-5168.630458539879
1.7	-5175.030582938364
1.8	-5179.703780562566
1.9	-5183.158737810421
2.0	-5185.744594012085
2.1	-5187.704052052992
2.2	-5189.207633457696
2.3	-5190.3762635131425
2.4	-5191.296419269388
2.5	-5192.030443457656
2.6	-5192.623641984506
2.7	-5193.109223421879
2.8	-5193.511718220467
2.9	-5193.849422550763
3.0	-5194.136096112774
3.1	-5194.382179654887
3.2	-5194.595663642457
3.3	-5194.782713367933
3.4	-5194.9481230870815
3.5	-5195.095647077306
3.6	-5195.228245115119
3.7	-5195.348265919423
3.8	-5195.457585825911
3.9	-5195.557713749845
4.0	-5195.649871904872
4.1	-5195.735057910322
4.2	-5195.814092573147
4.3	-5195.887656949262
4.4	-5195.956321072872
4.5	-5196.02056631858
4.6	-5196.080802848103
4.7	-5196.137383273882
4.8	-5196.190613402566
4.9	-5196.240760661701
5.0	-5196.28806076606
5.1	-5196.332723018285
5.2	-5196.3749343611125
5.3	-5196.414862394487
5.4	-5196.452657890587
5.5	-5196.488457189913
5.6	-5196.522384534048
5.7	-5196.554554211021
5.8	-5196.585072591747
5.9	-5196.614039005266
6.0	-5196.641547415928
6.1	-5196.667686616323
6.2	-5196.692541028001
6.3	-5196.716191194333
6.4	-5196.738713300491
6.5	-5196.7601764959845
6.6	-5196.780640784695
6.7	-5196.800158972737
6.8	-5196.818779599697
6.9	-5196.8365484416345
7.0	-5196.853508985838
7.1	-5196.869702784724
7.2	-5196.885168655016
7.3	-5196.899943973802
7.4	-5196.914063940289
7.5	-5196.927561872177
7.6	-5196.94046925398
7.7	-5196.952815807358
7.8	-5196.964629728802
7.9	-5196.975937596098
8.0	-5196.986764366748
8.1	-5196.997133659403
8.2	-5197.007067894246
8.3	-5197.0165882379015
8.4	-5197.025714594918
8.5	-5197.034465728003
8.6	-5197.042859408581
8.7	-5197.050912497643
8.8	-5197.058640969257
8.9	-5197.066059916565
9.0	-5197.073183584138
9.1	-5197.0800254394735
9.2	-5197.086598246096
9.3	-5197.092914120593
9.4	-5197.0989845716595
9.5	-5197.104820520908
9.6	-5197.110432329097
9.7	-5197.115829812255
9.8	-5197.121022275061
9.9	-5197.126018557845
10.0	-5197.130827051428
40.0	-5197.264090782324
