# Supplementary material for: Systematic Study of Hard-Wall Confinement-Induced Effects on Atomic Electronic Structure
Source: J Phys Chem A. 2025 Jan 29;129(11):2791–805. doi: 10.1021/acs.jpca.4c05641 (PMC11931545; doi:10.1021/acs.jpca.4c05641)
Supplement: Supplementary file 1 — jp4c05641_si_001.zip [file jp4c05641_si_001.zip › csvfiles/Ag_[Kr]4d104f1_hard-wall_restricted_pbe.csv]

1.0	-5009.434524261279
1.1	-5068.928892438593
1.2	-5107.844577981824
1.3	-5133.908523785095
1.4	-5151.721067638233
1.5	-5164.108791161363
1.6	-5172.856803195448
1.7	-5179.119960883997
1.8	-5183.661227115757
1.9	-5186.99382746353
2.0	-5189.468312198297
2.1	-5191.327221465432
2.2	-5192.740209031912
2.3	-5193.827079579758
2.4	-5194.67316706396
2.5	-5195.339749963019
2.6	-5195.8711871747855
2.7	-5196.299852203797
2.8	-5196.649570482736
2.9	-5196.938029163288
3.0	-5197.178476289257
3.1	-5197.380925613741
3.2	-5197.553015792676
3.3	-5197.7006268662435
3.4	-5197.828325547563
3.5	-5197.939689194778
3.6	-5198.037543366164
3.7	-5198.124137451734
3.8	-5198.201275640014
3.9	-5198.270415416312
4.0	-5198.332742266745
4.1	-5198.389226797713
4.2	-5198.4406687457695
4.3	-5198.487731132485
4.4	-5198.5309669457865
4.5	-5198.570840110887
4.6	-5198.607742066127
4.7	-5198.642004934512
4.8	-5198.673912043938
4.9	-5198.703706369334
5.0	-5198.731597340309
5.1	-5198.757766354997
5.2	-5198.782371266893
5.3	-5198.805550054952
5.4	-5198.827423839466
5.5	-5198.848099375571
5.6	-5198.867671125727
5.7	-5198.886222993421
5.8	-5198.903829781704
5.9	-5198.920558427824
6.0	-5198.936469053162
6.1	-5198.951615859882
6.2	-5198.966047899621
6.3	-5198.979809731245
6.4	-5198.992941985647
6.5	-5199.005481849195
6.6	-5199.017463477245
6.7	-5199.028918347045
6.8	-5199.039875560113
6.9	-5199.050362098815
7.0	-5199.060403047302
7.1	-5199.070021779379
7.2	-5199.079240121537
7.3	-5199.088078492556
7.4	-5199.096556025679
7.5	-5199.104690674951
7.6	-5199.112499309396
7.7	-5199.119997795904
7.8	-5199.127201073715
7.9	-5199.134123221655
8.0	-5199.140777518179
8.1	-5199.147176496318
8.2	-5199.153331994023
8.3	-5199.159255199697
8.4	-5199.1649566944825
8.5	-5199.170446538619
8.6	-5199.175734122712
8.7	-5199.180828467445
8.8	-5199.185738081957
8.9	-5199.190471033256
9.0	-5199.195034973881
9.1	-5199.199437166348
9.2	-5199.203684505768
9.3	-5199.207783542065
9.4	-5199.211740499191
9.5	-5199.215561294108
9.6	-5199.219251554385
9.7	-5199.22281663438
9.8	-5199.226261629865
9.9	-5199.229591393094
10.0	-5199.232810545512
40.0	-5199.344202734352
