# Supplementary material for: Systematic Study of Hard-Wall Confinement-Induced Effects on Atomic Electronic Structure
Source: J Phys Chem A. 2025 Jan 29;129(11):2791–805. doi: 10.1021/acs.jpca.4c05641 (PMC11931545; doi:10.1021/acs.jpca.4c05641)
Supplement: Supplementary file 1 — jp4c05641_si_001.zip [file jp4c05641_si_001.zip › csvfiles/Ag_[Kr]4d104f1_hard-wall_restricted_pw.csv]

1.0	-5004.502145238703
1.1	-5064.066332139034
1.2	-5103.035394274424
1.3	-5129.14132019281
1.4	-5146.987812734341
1.5	-5159.403670795946
1.6	-5168.175438658928
1.7	-5174.458893222483
1.8	-5179.01759438127
1.9	-5182.365175825059
2.0	-5184.8524932374585
2.1	-5186.722339404501
2.2	-5188.144592843761
2.3	-5189.239264778441
2.4	-5190.091879480495
2.5	-5190.763888678789
2.6	-5191.299806397757
2.7	-5191.7321428975865
2.8	-5192.084842698006
2.9	-5192.37569577729
3.0	-5192.6180385192
3.1	-5192.821960395859
3.2	-5192.995164937997
3.3	-5193.14358780434
3.4	-5193.271843435064
3.5	-5193.3835501712665
3.6	-5193.4815687686605
3.7	-5193.568178825827
3.8	-5193.645210413316
3.9	-5193.714143128101
4.0	-5193.776181276545
4.1	-5193.832311408701
4.2	-5193.883346693982
4.3	-5193.929961398443
4.4	-5193.9727178568155
4.5	-5194.012087705839
4.6	-5194.048468699509
4.7	-5194.082198098007
4.8	-5194.113563384422
4.9	-5194.14281088413
5.0	-5194.170152729764
5.1	-5194.195772515711
5.2	-5194.219829907088
5.3	-5194.242464414427
5.4	-5194.263798496651
5.5	-5194.2839401235315
5.6	-5194.302984899108
5.7	-5194.321017829558
5.8	-5194.3381148003455
5.9	-5194.354343815025
6.0	-5194.369766038359
6.1	-5194.384436677892
6.2	-5194.398405732722
6.3	-5194.411718629692
6.4	-5194.424416767826
6.5	-5194.436537985144
6.6	-5194.448116960146
6.7	-5194.459185558483
6.8	-5194.469773133681
6.9	-5194.479906787636
7.0	-5194.489611598892
7.1	-5194.498910821283
7.2	-5194.507826058914
7.3	-5194.516377419888
7.4	-5194.52458365219
7.5	-5194.532462263674
7.6	-5194.540029629261
7.7	-5194.547301085562
7.8	-5194.554291016216
7.9	-5194.561012927752
8.0	-5194.567479518249
8.1	-5194.573702738426
8.2	-5194.579693847619
8.3	-5194.585463463874
8.4	-5194.591021609792
8.5	-5194.596377753964
8.6	-5194.601540848912
8.7	-5194.606519365448
8.8	-5194.6113213248655
8.9	-5194.615954327528
9.0	-5194.620425580071
9.1	-5194.624741919622
9.2	-5194.6289098368925
9.3	-5194.632935497173
9.4	-5194.6368247593855
9.5	-5194.640583194888
9.6	-5194.644216103639
9.7	-5194.647728529908
9.8	-5194.651125277175
9.9	-5194.6544109210745
10.0	-5194.657589822778
40.0	-5194.769621923703
