# Supplementary material for: Systematic Study of Hard-Wall Confinement-Induced Effects on Atomic Electronic Structure
Source: J Phys Chem A. 2025 Jan 29;129(11):2791–805. doi: 10.1021/acs.jpca.4c05641 (PMC11931545; doi:10.1021/acs.jpca.4c05641)
Supplement: Supplementary file 1 — jp4c05641_si_001.zip [file jp4c05641_si_001.zip › csvfiles/Ag_[Kr]4d104f1_hard-wall_restricted_r2scan.csv]

1.0	-5010.023360276069
1.1	-5069.587040970286
1.2	-5108.539071228946
1.3	-5134.617524298385
1.4	-5152.430201552482
1.5	-5164.808789801197
1.6	-5173.541943617385
1.7	-5179.787011678151
1.8	-5184.308712395466
1.9	-5187.621500580597
2.0	-5190.076754298623
2.1	-5191.917542537468
2.2	-5193.3138258149775
2.3	-5194.385553902347
2.4	-5195.218097434203
2.5	-5195.8727020396345
2.6	-5196.393649165897
2.7	-5196.81322375483
2.8	-5197.155133685758
2.9	-5197.436956477932
3.0	-5197.671828405316
3.1	-5197.869655101061
3.2	-5198.0379723013775
3.3	-5198.182562842922
3.4	-5198.307903105319
3.5	-5198.41748544041
3.6	-5198.5140562253755
3.7	-5198.599791926844
3.8	-5198.676429866362
3.9	-5198.74536671532
4.0	-5198.807733460392
4.1	-5198.8644524756755
4.2	-5198.916281331051
4.3	-5198.963846680081
4.4	-5199.007670508114
4.5	-5199.048190629052
4.6	-5199.085776738997
4.7	-5199.120743088801
4.8	-5199.153358512425
4.9	-5199.1838543703625
5.0	-5199.212430968041
5.1	-5199.239262746609
5.2	-5199.264502368433
5.3	-5199.288284060917
5.4	-5199.310726511425
5.5	-5199.331935196995
5.6	-5199.352004144667
5.7	-5199.371017586869
5.8	-5199.389050829292
5.9	-5199.406172269241
6.0	-5199.422443651503
6.1	-5199.4379210551815
6.2	-5199.452655567227
6.3	-5199.466693861882
6.4	-5199.480078688961
6.5	-5199.492849271568
6.6	-5199.505041602965
6.7	-5199.516688689909
6.8	-5199.527820829813
6.9	-5199.538465968202
7.0	-5199.548650091621
7.1	-5199.558397570463
7.2	-5199.567731425193
7.3	-5199.5766735454135
7.4	-5199.58524490729
7.5	-5199.59346585625
7.6	-5199.601356593323
7.7	-5199.608937448717
7.8	-5199.616226327939
7.9	-5199.623237184684
8.0	-5199.62998219961
8.1	-5199.636472585369
8.2	-5199.64271932486
8.3	-5199.648733256442
8.4	-5199.654524753546
8.5	-5199.6601039689795
8.6	-5199.665479318736
8.7	-5199.670660219302
8.8	-5199.675655151082
8.9	-5199.680472209334
9.0	-5199.685119174951
9.1	-5199.689603452384
9.2	-5199.693931950033
9.3	-5199.698111160458
9.4	-5199.702147370598
9.5	-5199.706046664915
9.6	-5199.709814724758
9.7	-5199.713457001418
9.8	-5199.716978650507
9.9	-5199.720384669321
10.0	-5199.723679866445
40.0	-5199.842128184262
