# Supplementary material for: Systematic Study of Hard-Wall Confinement-Induced Effects on Atomic Electronic Structure
Source: J Phys Chem A. 2025 Jan 29;129(11):2791–805. doi: 10.1021/acs.jpca.4c05641 (PMC11931545; doi:10.1021/acs.jpca.4c05641)
Supplement: Supplementary file 1 — jp4c05641_si_001.zip [file jp4c05641_si_001.zip › csvfiles/Ag_[Kr]4d104f1_hard-wall_unrestricted_pbe.csv]

1.0	-5009.448250947192
1.1	-5068.941402805084
1.2	-5107.856087455469
1.3	-5133.919204038674
1.4	-5151.731059867587
1.5	-5164.118214605059
1.6	-5172.865760686651
1.7	-5179.12854251858
1.8	-5183.669512686215
1.9	-5187.001888061158
2.0	-5189.476211244641
2.1	-5191.335015360036
2.2	-5192.747947564783
2.3	-5193.834806223167
2.4	-5194.680919228998
2.5	-5195.347559270785
2.6	-5195.879079766937
2.7	-5196.3078490904045
2.8	-5196.657687915122
2.9	-5196.946279018817
3.0	-5197.186866452254
3.1	-5197.38946035118
3.2	-5197.561696123934
3.3	-5197.709450931951
3.4	-5197.837288982249
3.5	-5197.948785505503
3.6	-5198.0467643149605
3.7	-5198.133473435872
3.8	-5198.210716061147
3.9	-5198.279949027567
4.0	-5198.342357489267
4.1	-5198.398911997588
4.2	-5198.450412468178
4.3	-5198.497522289689
4.4	-5198.540794961722
4.5	-5198.580695025048
4.6	-5198.617614602606
4.7	-5198.6518865416865
4.8	-5198.6837949115625
4.9	-5198.713583429179
5.0	-5198.741462253933
5.1	-5198.767613493233
5.2	-5198.792195683086
5.3	-5198.8153474524825
5.4	-5198.83719053354
5.5	-5198.857832248691
5.6	-5198.8773675756265
5.7	-5198.8958808731995
5.8	-5198.913447331847
5.9	-5198.930134202831
6.0	-5198.946001845341
6.1	-5198.961104623709
6.2	-5198.975491681364
6.3	-5198.989207607579
6.4	-5199.002293013333
6.5	-5199.0147850283565
6.6	-5199.026717728046
6.7	-5199.038122498886
6.8	-5199.049028351711
6.9	-5199.059462187625
7.0	-5199.069449024666
7.1	-5199.0790121905075
7.2	-5199.088173486475
7.3	-5199.096953327575
7.4	-5199.105370863044
7.5	-5199.113444255444
7.6	-5199.1211900867265
7.7	-5199.12862444382
7.8	-5199.13576234204
7.9	-5199.142617944963
8.0	-5199.1492046241665
8.1	-5199.1555350112485
8.2	-5199.161621045735
8.3	-5199.167474020004
8.4	-5199.173104618206
8.5	-5199.178522954619
8.6	-5199.183738606908
8.7	-5199.188760648902
8.8	-5199.193597681751
8.9	-5199.198257861877
9.0	-5199.202748929357
9.1	-5199.207078232699
9.2	-5199.21125275162
9.3	-5199.215279118932
9.4	-5199.219163637489
9.5	-5199.222912298622
9.6	-5199.22653079694
9.7	-5199.230024546066
9.8	-5199.233398692643
9.9	-5199.236658131454
10.0	-5199.23980751979
40.0	-5199.346272342732
