# Supplementary material for: Systematic Study of Hard-Wall Confinement-Induced Effects on Atomic Electronic Structure
Source: J Phys Chem A. 2025 Jan 29;129(11):2791–805. doi: 10.1021/acs.jpca.4c05641 (PMC11931545; doi:10.1021/acs.jpca.4c05641)
Supplement: Supplementary file 1 — jp4c05641_si_001.zip [file jp4c05641_si_001.zip › csvfiles/Ag_[Kr]4d104f1_hard-wall_unrestricted_pw.csv]

1.0	-5004.515022826312
1.1	-5064.078135598246
1.2	-5103.046300165888
1.3	-5129.1514659652
1.4	-5146.9973092589225
1.5	-5159.412610590983
1.6	-5168.183901356767
1.7	-5174.466949229989
1.8	-5179.025307319783
1.9	-5182.372604113876
2.0	-5184.859691058566
2.1	-5186.729357218924
2.2	-5188.151477593858
2.3	-5189.24605989012
2.4	-5190.098624757892
2.5	-5190.770620164546
2.6	-5191.306556246679
2.7	-5191.738939293356
2.8	-5192.091709824022
2.9	-5192.382653841279
3.0	-5192.6251038284245
3.1	-5192.829145475351
3.2	-5193.002478688472
3.3	-5193.15103569709
3.4	-5193.2794277414
3.5	-5193.391270226674
3.6	-5193.489421266215
3.7	-5193.576158136202
3.8	-5193.653308920642
3.9	-5193.722351575778
4.0	-5193.784489110231
4.1	-5193.840707108519
4.2	-5193.891818086451
4.3	-5193.938495940957
4.4	-5193.981302890178
4.5	-5194.020710671514
4.6	-5194.057117320836
4.7	-5194.090860526131
4.8	-5194.122228311094
4.9	-5194.151467624414
5.0	-5194.178791278325
5.1	-5194.204383579843
5.2	-5194.228404921413
5.3	-5194.250995539758
5.4	-5194.272278606949
5.5	-5194.292362783666
5.6	-5194.311344335775
5.7	-5194.329308897783
5.8	-5194.346332946868
5.9	-5194.362485040293
6.0	-5194.377826857925
6.1	-5194.392414084505
6.2	-5194.406297158849
6.3	-5194.419521912007
6.4	-5194.43213011304
6.5	-5194.444159937772
6.6	-5194.455646372453
6.7	-5194.466621562172
6.8	-5194.477115113425
6.9	-5194.487154357401
7.0	-5194.496764578908
7.1	-5194.50596921758
7.2	-5194.514790044434
7.3	-5194.523247316763
7.4	-5194.531359915916
7.5	-5194.539145468509
7.6	-5194.546620454522
7.7	-5194.55380030369
7.8	-5194.56069948147
7.9	-5194.56733156587
8.0	-5194.573709317314
8.1	-5194.579844740399
8.2	-5194.585749140337
8.3	-5194.591433174471
8.4	-5194.596906897962
8.5	-5194.602179806409
8.6	-5194.607260873893
8.7	-5194.612158588358
8.8	-5194.616880983629
8.9	-5194.621435668978
9.0	-5194.625829856506
9.1	-5194.6300703854
9.2	-5194.634163745909
9.3	-5194.63811610031
9.4	-5194.641933302226
9.5	-5194.645620915818
9.6	-5194.649184232106
9.7	-5194.652628284625
9.8	-5194.655957865229
9.9	-5194.659177536367
10.0	-5194.662291645252
40.0	-5194.7704968707785
