# Supplementary material for: Systematic Study of Hard-Wall Confinement-Induced Effects on Atomic Electronic Structure
Source: J Phys Chem A. 2025 Jan 29;129(11):2791–805. doi: 10.1021/acs.jpca.4c05641 (PMC11931545; doi:10.1021/acs.jpca.4c05641)
Supplement: Supplementary file 1 — jp4c05641_si_001.zip [file jp4c05641_si_001.zip › csvfiles/Ag_[Kr]4d104f1_hard-wall_unrestricted_r2scan.csv]

1.0	-5010.041357924086
1.1	-5069.603540080571
1.2	-5108.554353041234
1.3	-5134.631812325469
1.4	-5152.44367879932
1.5	-5164.821607800757
1.6	-5173.554230433806
1.7	-5179.798876699575
1.8	-5184.320249468395
1.9	-5187.6327903065385
2.0	-5190.087866871973
2.1	-5191.928539468099
2.2	-5193.324761676865
2.3	-5194.396476562112
2.4	-5195.229046799977
2.5	-5195.883708305417
2.6	-5196.40473150015
2.7	-5196.824390092094
2.8	-5197.166381782319
2.9	-5197.448275643074
3.0	-5197.683201475539
3.1	-5197.8810602407
3.2	-5198.049384535397
3.3	-5198.193955393979
3.4	-5198.319248676214
3.5	-5198.428757493252
3.6	-5198.525230188032
3.7	-5198.610846131864
3.8	-5198.687346041682
3.9	-5198.756130011714
4.0	-5198.818332154095
4.1	-5198.874877532627
4.2	-5198.926525973175
4.3	-5198.973906013138
4.4	-5199.01754122209
4.5	-5199.057870762615
4.6	-5199.095265488535
4.7	-5199.1300406511655
4.8	-5199.1624659530935
4.9	-5199.192773509404
5.0	-5199.2211642795255
5.1	-5199.247813250698
5.2	-5199.272873486372
5.3	-5199.296479368865
5.4	-5199.318749352079
5.5	-5199.339788187208
5.6	-5199.359688735227
5.7	-5199.3785338773205
5.8	-5199.396397741081
5.9	-5199.413348033804
6.0	-5199.429446521665
6.1	-5199.444750176273
6.2	-5199.459312061632
6.3	-5199.473182415424
6.4	-5199.486410576501
6.5	-5199.499047787974
6.6	-5199.51113863321
6.7	-5199.5227137154625
6.8	-5199.533797703684
6.9	-5199.544412824074
7.0	-5199.55458108099
7.1	-5199.564323516404
7.2	-5199.573660741647
7.3	-5199.582610148706
7.4	-5199.591191264744
7.5	-5199.599422111992
7.6	-5199.607320010391
7.7	-5199.614901101185
7.8	-5199.622180581353
7.9	-5199.62917307886
8.0	-5199.635892580644
8.1	-5199.642352184795
8.2	-5199.648564595887
8.3	-5199.6545401394615
8.4	-5199.660290702102
8.5	-5199.66582674165
8.6	-5199.671158030426
8.7	-5199.676293863019
8.8	-5199.681243147907
8.9	-5199.686014407393
9.0	-5199.690615822964
9.1	-5199.695055305011
9.2	-5199.699340793858
9.3	-5199.703480355121
9.4	-5199.707480285698
9.5	-5199.711345516607
9.6	-5199.71508087677
9.7	-5199.718691040159
9.8	-5199.7221808499835
9.9	-5199.725555387043
10.0	-5199.728818103461
40.0	-5199.843697804232
