# Supplementary material for: Systematic Study of Hard-Wall Confinement-Induced Effects on Atomic Electronic Structure
Source: J Phys Chem A. 2025 Jan 29;129(11):2791–805. doi: 10.1021/acs.jpca.4c05641 (PMC11931545; doi:10.1021/acs.jpca.4c05641)
Supplement: Supplementary file 1 — jp4c05641_si_001.zip [file jp4c05641_si_001.zip › csvfiles/Ag_[Kr]4d105p1_hard-wall_restricted_pbe.csv]

1.0	-4982.954903152571
1.1	-5049.58424861085
1.2	-5093.5292524691
1.3	-5123.216652882287
1.4	-5143.68874848162
1.5	-5158.059877652185
1.6	-5168.3074224519705
1.7	-5175.717642260927
1.8	-5181.145118179531
1.9	-5185.168118765425
2.0	-5188.184135545343
2.1	-5190.470099378498
2.2	-5192.2212106052375
2.3	-5193.576494320462
2.4	-5194.635916635569
2.5	-5195.472016801803
2.6	-5196.137906436393
2.7	-5196.672823801824
2.8	-5197.106021843761
2.9	-5197.459509486169
3.0	-5197.7499975341925
3.1	-5197.990289296141
3.2	-5198.190281288682
3.3	-5198.3576886316005
3.4	-5198.498574941298
3.5	-5198.617742557547
3.6	-5198.719022336555
3.7	-5198.805490712308
3.8	-5198.879633691211
3.9	-5198.943471801622
4.0	-5198.998656083242
4.1	-5199.046542408633
4.2	-5199.088249460987
4.3	-5199.124704279633
4.4	-5199.156678272131
4.5	-5199.184815860853
4.6	-5199.209657396942
4.7	-5199.231657585984
4.8	-5199.25120037584
4.9	-5199.268611040601
5.0	-5199.284166029684
5.1	-5199.298101027702
5.2	-5199.3106175729945
5.3	-5199.32188851413
5.4	-5199.332062520691
5.5	-5199.341267827555
5.6	-5199.349615349434
5.7	-5199.3572012812765
5.8	-5199.364109274937
5.9	-5199.370412265854
6.0	-5199.376174010029
6.1	-5199.381450381265
6.2	-5199.386290468867
6.3	-5199.390737507289
6.4	-5199.394829667432
6.5	-5199.3986007301955
6.6	-5199.402080661717
6.7	-5199.405296105887
6.8	-5199.408270806786
6.9	-5199.41102597112
7.0	-5199.4135805816895
7.1	-5199.415951666626
7.2	-5199.418154533274
7.3	-5199.420202970167
7.4	-5199.422109423129
7.5	-5199.423885147781
7.6	-5199.425540343377
7.7	-5199.427084268684
7.8	-5199.428525344184
7.9	-5199.429871241649
8.0	-5199.431128962493
8.1	-5199.432304906658
8.2	-5199.433404933871
8.3	-5199.434434417634
8.4	-5199.4353982926195
8.5	-5199.436301097036
8.6	-5199.437147010221
8.7	-5199.437939886057
8.8	-5199.438683282747
8.9	-5199.43938048958
9.0	-5199.440034550573
9.1	-5199.440648285699
9.2	-5199.44122431043
9.3	-5199.441765052983
9.4	-5199.442272769162
9.5	-5199.442749557507
9.6	-5199.443197371107
9.7	-5199.443618029199
9.8	-5199.444013228301
9.9	-5199.444384550741
10.0	-5199.444733473931
40.0	-5199.450165881132
