# Supplementary material for: Systematic Study of Hard-Wall Confinement-Induced Effects on Atomic Electronic Structure
Source: J Phys Chem A. 2025 Jan 29;129(11):2791–805. doi: 10.1021/acs.jpca.4c05641 (PMC11931545; doi:10.1021/acs.jpca.4c05641)
Supplement: Supplementary file 1 — jp4c05641_si_001.zip [file jp4c05641_si_001.zip › csvfiles/Ag_[Kr]4d105p1_hard-wall_restricted_pw.csv]

1.0	-4978.068262157484
1.1	-5044.763908081249
1.2	-5088.759350973423
1.3	-5118.486134954584
1.4	-5138.989767111913
1.5	-5153.386711520863
1.6	-5163.655740641291
1.7	-5171.084018772226
1.8	-5176.526726576426
1.9	-5180.562551680861
2.0	-5183.589304813552
2.1	-5185.884183172082
2.2	-5187.642624231842
2.3	-5189.0038703656255
2.4	-5190.068087077501
2.5	-5190.90799430189
2.6	-5191.57686452542
2.7	-5192.114076727758
2.8	-5192.549005035809
2.9	-5192.9037613941455
3.0	-5193.1951432915175
3.1	-5193.436026384775
3.2	-5193.636367192144
3.3	-5193.803930339547
3.4	-5193.9448201123305
3.5	-5194.063872130232
3.6	-5194.164944385627
3.7	-5194.251135363377
3.8	-5194.324948920003
3.9	-5194.388419975406
4.0	-5194.4432111201495
4.1	-5194.490687452918
4.2	-5194.531974983063
4.3	-5194.568006526345
4.4	-5194.599558005659
4.5	-5194.62727733368
4.6	-5194.651707523637
4.7	-5194.673305275109
4.8	-5194.692455992962
4.9	-5194.709485978223
5.0	-5194.7246723641665
5.1	-5194.738251246838
5.2	-5194.750424362147
5.3	-5194.761364588484
5.4	-5194.771220496941
5.5	-5194.7801201253615
5.6	-5194.78817411831
5.7	-5194.795478347376
5.8	-5194.802116103147
5.9	-5194.80815993506
6.0	-5194.813673198567
6.1	-5194.818711359783
6.2	-5194.823323099798
6.3	-5194.827551249058
6.4	-5194.8314335817395
6.5	-5194.835003492331
6.6	-5194.838290573123
6.7	-5194.841321107049
6.8	-5194.844118491702
6.9	-5194.846703602084
7.0	-5194.8490951040285
7.1	-5194.85130972329
7.2	-5194.853362479379
7.3	-5194.855266887198
7.4	-5194.85703513236
7.5	-5194.858678223209
7.6	-5194.8602061243055
7.7	-5194.861627871178
7.8	-5194.862951672716
7.9	-5194.864184999191
8.0	-5194.865334660443
8.1	-5194.866406874422
8.2	-5194.867407327396
8.3	-5194.868341227462
8.4	-5194.869213351748
8.5	-5194.870028088089
8.6	-5194.870789472191
8.7	-5194.871501220452
8.8	-5194.8721667597165
8.9	-5194.872789253366
9.0	-5194.873371624832
9.1	-5194.873916578374
9.2	-5194.874426618499
9.3	-5194.87490406682
9.4	-5194.8753510768875
9.5	-5194.875769648661
9.6	-5194.87616164058
9.7	-5194.876528780683
9.8	-5194.876872677867
9.9	-5194.877194829744
10.0	-5194.877496632574
40.0	-5194.881941714134
