# Supplementary material for: Systematic Study of Hard-Wall Confinement-Induced Effects on Atomic Electronic Structure
Source: J Phys Chem A. 2025 Jan 29;129(11):2791–805. doi: 10.1021/acs.jpca.4c05641 (PMC11931545; doi:10.1021/acs.jpca.4c05641)
Supplement: Supplementary file 1 — jp4c05641_si_001.zip [file jp4c05641_si_001.zip › csvfiles/Ag_[Kr]4d105p1_hard-wall_restricted_r2scan.csv]

1.0	-4983.135460921816
1.1	-5049.906437864384
1.2	-5093.946046471287
1.3	-5123.695440082948
1.4	-5144.206818197072
1.5	-5158.6014608140695
1.6	-5168.861680065632
1.7	-5176.277251186037
1.8	-5181.705248314918
1.9	-5185.725686858488
2.0	-5188.737258696762
2.1	-5191.017714756926
2.2	-5192.7628148799595
2.3	-5194.111969299624
2.4	-5195.165406864002
2.5	-5195.995840225077
2.6	-5196.6564831894975
2.7	-5197.186636034822
2.8	-5197.615559268114
2.9	-5197.965254795654
3.0	-5198.252407353072
3.1	-5198.489785087717
3.2	-5198.687245297806
3.3	-5198.852462999015
3.4	-5198.991463933105
3.5	-5199.109014324009
3.6	-5199.208912130765
3.7	-5199.294204494434
3.8	-5199.367351440057
3.9	-5199.4303504784175
4.0	-5199.484832521802
4.1	-5199.5321358602
4.2	-5199.573363835661
4.3	-5199.609430136949
4.4	-5199.641094528464
4.5	-5199.668991266676
4.6	-5199.6936517881695
4.7	-5199.7155229606315
4.8	-5199.734981798934
4.9	-5199.752347359079
5.0	-5199.767890488943
5.1	-5199.781841830416
5.2	-5199.794398376688
5.3	-5199.805728920114
5.4	-5199.815978651397
5.5	-5199.825272885589
5.6	-5199.833719990488
5.7	-5199.841414023076
5.8	-5199.848436421782
5.9	-5199.854858669064
6.0	-5199.860743132211
6.1	-5199.866144510099
6.2	-5199.871110894868
6.3	-5199.875684678305
6.4	-5199.8799033205
6.5	-5199.883800007728
6.6	-5199.8874042094685
6.7	-5199.890742156838
6.8	-5199.893837255534
6.9	-5199.896710440412
7.0	-5199.899380478884
7.1	-5199.901864227481
7.2	-5199.904176854509
7.3	-5199.906332044968
7.4	-5199.908342177642
7.5	-5199.910218474917
7.6	-5199.9119711229205
7.7	-5199.913609375535
7.8	-5199.915141649229
7.9	-5199.916575623696
8.0	-5199.917918330928
8.1	-5199.9191762264745
8.2	-5199.92035524098
8.3	-5199.921460819648
8.4	-5199.92249795825
8.5	-5199.923471243158
8.6	-5199.92438490088
8.7	-5199.9252428406535
8.8	-5199.926048692481
8.9	-5199.926805834194
9.0	-5199.927517404552
9.1	-5199.928186316944
9.2	-5199.928815265996
9.3	-5199.929406746505
9.4	-5199.929963350341
9.5	-5199.9304866313305
9.6	-5199.930978938501
9.7	-5199.931442160723
9.8	-5199.9318780610265
9.9	-5199.932288288933
10.0	-5199.932674385624
40.0	-5199.938811127178
