# Supplementary material for: Systematic Study of Hard-Wall Confinement-Induced Effects on Atomic Electronic Structure
Source: J Phys Chem A. 2025 Jan 29;129(11):2791–805. doi: 10.1021/acs.jpca.4c05641 (PMC11931545; doi:10.1021/acs.jpca.4c05641)
Supplement: Supplementary file 1 — jp4c05641_si_001.zip [file jp4c05641_si_001.zip › csvfiles/Ag_[Kr]4d105p1_hard-wall_unrestricted.csv]

1.0	-4982.976754290874
1.1	-5049.604295972173
1.2	-5093.547838697683
1.3	-5123.2340252451995
1.4	-5143.705095022971
1.5	-5158.07535123597
1.6	-5168.3221556038525
1.7	-5175.73175504451
1.8	-5181.158721193589
1.9	-5185.181313161813
2.0	-5188.19701164107
2.1	-5190.482735017079
2.2	-5192.233669989968
2.3	-5193.58882766096
2.4	-5194.648160660294
2.5	-5195.4841959972855
2.6	-5196.150034785851
2.7	-5196.684906771155
2.8	-5197.118058394328
2.9	-5197.471493946349
3.0	-5197.761921224144
3.1	-5198.002141855559
3.2	-5198.202051704297
3.3	-5198.369365986761
3.4	-5198.510148930895
3.5	-5198.629203813353
3.6	-5198.730362608438
3.7	-5198.816702945248
3.8	-5198.890712029441
3.9	-5198.954411546174
4.0	-5199.009453619526
4.1	-5199.057195119352
4.2	-5199.098755631612
4.3	-5199.135063002764
4.4	-5199.1668893550395
4.5	-5199.194879737248
4.6	-5199.219575045305
4.7	-5199.24143045372
4.8	-5199.260830310388
4.9	-5199.278100226562
5.0	-5199.293516932315
5.1	-5199.307316341671
5.2	-5199.31970017723
5.3	-5199.330841430604
5.4	-5199.34088887898
5.5	-5199.349970832764
5.6	-5199.358198254642
5.7	-5199.365667363502
5.8	-5199.37246181436
5.9	-5199.378654528278
6.0	-5199.384309232081
6.1	-5199.389481758157
6.2	-5199.394221144551
6.3	-5199.3985705664045
6.4	-5199.402568129459
6.5	-5199.40624754467
6.6	-5199.409638705469
6.7	-5199.412768180908
6.8	-5199.415659639332
6.9	-5199.418334211757
7.0	-5199.420810805692
7.1	-5199.423106375165
7.2	-5199.425236154955
7.3	-5199.427213862887
7.4	-5199.429051876046
7.5	-5199.430761383573
7.6	-5199.432352520395
7.7	-5199.433834483251
7.8	-5199.43521563293
7.9	-5199.436503583511
8.0	-5199.437705280628
8.1	-5199.438827070884
8.2	-5199.4398747622035
8.3	-5199.440853678002
8.4	-5199.441768704505
8.5	-5199.44262433308
8.6	-5199.443424697636
8.7	-5199.444173607415
8.8	-5199.444874577731
8.9	-5199.445530855648
9.0	-5199.446145444037
9.1	-5199.446721122712
9.2	-5199.447260467769
9.3	-5199.447765868784
9.4	-5199.4482395436835
9.5	-5199.448683553811
9.6	-5199.4490998157435
9.7	-5199.449490112921
9.8	-5199.449856106407
9.9	-5199.4501993438835
10.0	-5199.450521268822
40.0	-5199.455367005006
