# Supplementary material for: Systematic Study of Hard-Wall Confinement-Induced Effects on Atomic Electronic Structure
Source: J Phys Chem A. 2025 Jan 29;129(11):2791–805. doi: 10.1021/acs.jpca.4c05641 (PMC11931545; doi:10.1021/acs.jpca.4c05641)
Supplement: Supplementary file 1 — jp4c05641_si_001.zip [file jp4c05641_si_001.zip › csvfiles/Ag_[Kr]4d105p1_hard-wall_unrestricted_pw.csv]

1.0	-4978.082811880437
1.1	-5044.777366776721
1.2	-5088.771959338334
1.3	-5118.498063336908
1.4	-5139.001140118657
1.5	-5153.397625049997
1.6	-5163.666273299644
1.7	-5171.094238840422
1.8	-5176.536695563348
1.9	-5180.5723255020075
2.0	-5183.5989335614995
2.1	-5185.8937102921545
2.2	-5187.652085699907
2.3	-5189.013294231747
2.4	-5190.077493526545
2.5	-5190.917396217641
2.6	-5191.586268442744
2.7	-5192.123484010716
2.8	-5192.558413122229
2.9	-5192.913164976327
3.0	-5193.2045353480635
3.1	-5193.445399018533
3.2	-5193.645712266499
3.3	-5193.813239929551
3.4	-5193.954086798863
3.5	-5194.073089169684
3.6	-5194.174105789901
3.7	-5194.260235914664
3.8	-5194.333984145232
3.9	-5194.397386095927
4.0	-5194.452104989377
4.1	-5194.499506488946
4.2	-5194.540717103052
4.3	-5194.576670084542
4.4	-5194.60814173652
4.5	-5194.635780302214
4.6	-5194.6601290812905
4.7	-5194.68164502165
4.8	-5194.700713743826
4.9	-5194.717661736797
5.0	-5194.732766297634
5.1	-5194.74626366637
5.2	-5194.758355705145
5.3	-5194.769215404147
5.4	-5194.778991433311
5.5	-5194.787811918494
5.6	-5194.795787582654
5.7	-5194.803014367124
5.8	-5194.809575625065
5.9	-5194.8155439617885
6.0	-5194.820982782562
6.1	-5194.8259475979485
6.2	-5194.83048712838
6.3	-5194.834644239166
6.4	-5194.83845673517
6.5	-5194.8419580376085
6.6	-5194.845177761784
6.7	-5194.8481422103905
6.8	-5194.850874797472
6.9	-5194.853396411596
7.0	-5194.855725729298
7.1	-5194.857879484611
7.2	-5194.859872702811
7.3	-5194.86171890211
7.4	-5194.863430269584
7.5	-5194.865017813024
7.6	-5194.866491494255
7.7	-5194.867860344823
7.8	-5194.869132567656
7.9	-5194.870315625681
8.0	-5194.871416319949
8.1	-5194.872440858478
8.2	-5194.873394916078
8.3	-5194.874283688625
8.4	-5194.875111939822
8.5	-5194.875884042969
8.6	-5194.876604018571
8.7	-5194.877275566887
8.8	-5194.877902097922
8.9	-5194.878486757491
9.0	-5194.879032450804
9.1	-5194.8795418634645
9.2	-5194.880017480674
9.3	-5194.880461604309
9.4	-5194.880876367648
9.5	-5194.88126375036
9.6	-5194.881625589719
9.7	-5194.881963593026
9.8	-5194.882279347599
9.9	-5194.882574329715
10.0	-5194.882849913745
40.0	-5194.886713618735
