# Supplementary material for: Systematic Study of Hard-Wall Confinement-Induced Effects on Atomic Electronic Structure
Source: J Phys Chem A. 2025 Jan 29;129(11):2791–805. doi: 10.1021/acs.jpca.4c05641 (PMC11931545; doi:10.1021/acs.jpca.4c05641)
Supplement: Supplementary file 1 — jp4c05641_si_001.zip [file jp4c05641_si_001.zip › csvfiles/Ag_[Kr]4d105p1_hard-wall_unrestricted_r2scan.csv]

1.0	-4983.173947070743
1.1	-5049.94003574022
1.2	-5093.976133223099
1.3	-5123.723000882668
1.4	-5144.2325681682305
1.5	-5158.625924312634
1.6	-5168.885244058474
1.7	-5176.3001995411305
1.8	-5181.727782174677
1.9	-5185.7479404252235
2.0	-5188.759314541089
2.1	-5191.039614772846
2.2	-5192.784573765268
2.3	-5194.133581175177
2.4	-5195.186852236009
2.5	-5196.017091323626
2.6	-5196.677508854377
2.7	-5197.20740472562
2.8	-5197.636041937411
2.9	-5197.985426289278
3.0	-5198.272247631936
3.1	-5198.509279928023
3.2	-5198.706386583978
3.3	-5198.871248587764
3.4	-5199.009897159369
3.5	-5199.127103258495
3.6	-5199.2266686314915
3.7	-5199.311643219918
3.8	-5199.38448884305
3.9	-5199.447203878885
4.0	-5199.501419269398
4.1	-5199.548472626313
4.2	-5199.589466040459
4.3	-5199.625311515972
4.4	-5199.6567668420375
4.5	-5199.684464143286
4.6	-5199.708932701434
4.7	-5199.730617325338
4.8	-5199.749893181276
4.9	-5199.767077782686
5.0	-5199.782440824421
5.1	-5199.79621222974
5.2	-5199.808588638332
5.3	-5199.81973877269
5.4	-5199.829808017826
5.5	-5199.838922115028
5.6	-5199.847189977239
5.7	-5199.854706233464
5.8	-5199.861552877505
5.9	-5199.867801909046
6.0	-5199.873516157572
6.1	-5199.878750719656
6.2	-5199.883554017506
6.3	-5199.887968698518
6.4	-5199.892032406217
6.5	-5199.895778433544
6.6	-5199.89923628642
6.7	-5199.902432173933
6.8	-5199.905389444753
6.9	-5199.908128954804
7.0	-5199.910669378088
7.1	-5199.913027468368
7.2	-5199.915218286798
7.3	-5199.917255408042
7.4	-5199.919151101362
7.5	-5199.920916478888
7.6	-5199.922561620191
7.7	-5199.92409567467
7.8	-5199.925526957637
7.9	-5199.926863051264
8.0	-5199.928110893354
8.1	-5199.929276849453
8.2	-5199.930366763317
8.3	-5199.931385997203
8.4	-5199.932339467182
8.5	-5199.933231683183
8.6	-5199.9340667983615
8.7	-5199.934848651804
8.8	-5199.935580805302
8.9	-5199.93626657176
9.0	-5199.936909027157
9.1	-5199.937511024252
9.2	-5199.938075199606
9.3	-5199.9386039900955
9.4	-5199.93909993387
9.5	-5199.939564531312
9.6	-5199.940000079141
9.7	-5199.940408416714
9.8	-5199.9407912577135
9.9	-5199.941150203932
10.0	-5199.941486750395
40.0	-5199.946450702568
