# Supplementary material for: Systematic Study of Hard-Wall Confinement-Induced Effects on Atomic Electronic Structure
Source: J Phys Chem A. 2025 Jan 29;129(11):2791–805. doi: 10.1021/acs.jpca.4c05641 (PMC11931545; doi:10.1021/acs.jpca.4c05641)
Supplement: Supplementary file 1 — jp4c05641_si_001.zip [file jp4c05641_si_001.zip › csvfiles/Ag_[Kr]4d10_cation_hard-wall_restricted.csv]

1.0	-5026.591747925884
1.1	-5082.692017397528
1.2	-5119.088583945253
1.3	-5143.2405543819605
1.4	-5159.574756175687
1.5	-5170.801512999118
1.6	-5178.6256549035925
1.7	-5184.145077788168
1.8	-5188.081340163668
1.9	-5190.916942968137
2.0	-5192.979252206104
2.1	-5194.493089628462
2.2	-5195.614443741276
2.3	-5196.452512971607
2.4	-5197.084361999789
2.5	-5197.5647986378835
2.6	-5197.933100761087
2.7	-5198.217636415806
2.8	-5198.439058759021
2.9	-5198.612528648928
3.0	-5198.749269437529
3.1	-5198.857660676283
3.2	-5198.944011952339
3.3	-5199.013113842261
3.4	-5199.0686328476895
3.5	-5199.11339656849
3.6	-5199.149601228594
3.7	-5199.178963936849
3.8	-5199.20283534669
3.9	-5199.2222837198415
4.0	-5199.238158177406
4.1	-5199.251136679929
4.2	-5199.261762706284
4.3	-5199.270473501843
4.4	-5199.277621980668
4.5	-5199.283493814686
4.6	-5199.288320843698
4.7	-5199.292291654107
4.8	-5199.295559965491
4.9	-5199.2982513085435
5.0	-5199.300468362656
5.1	-5199.30229523897
5.2	-5199.303800926649
5.3	-5199.3050420762775
5.4	-5199.306065251663
5.5	-5199.306908759233
5.6	-5199.307604134723
5.7	-5199.308177356164
5.8	-5199.3086498342145
5.9	-5199.309039222074
6.0	-5199.309360080041
6.1	-5199.309624419109
6.2	-5199.309842150063
6.3	-5199.310021450675
6.4	-5199.310169068798
6.5	-5199.310290572703
6.6	-5199.310390556507
6.7	-5199.310472810115
6.8	-5199.31054045986
6.9	-5199.310596083715
7.0	-5199.31064180746
7.1	-5199.310679383063
7.2	-5199.310710254612
7.3	-5199.3107356115
7.4	-5199.310756433707
7.5	-5199.310773527836
7.6	-5199.310787558029
7.7	-5199.310799070571
7.8	-5199.310808515245
7.9	-5199.310816261607
8.0	-5199.310822613718
8.1	-5199.3108278213485
8.2	-5199.31083208984
8.3	-5199.310835587764
8.4	-5199.310838453739
8.5	-5199.310840801351
8.6	-5199.310842724185
8.7	-5199.310844298665
8.8	-5199.310845587755
8.9	-5199.310846643078
9.0	-5199.310847506863
9.1	-5199.310848213786
9.2	-5199.310848792134
9.3	-5199.310849265432
9.4	-5199.31084965244
9.5	-5199.310849968939
9.6	-5199.310850227706
9.7	-5199.310850438954
9.8	-5199.31085061149
9.9	-5199.3108507522265
10.0	-5199.310850867018
40.0	-5199.31085095757
