# Supplementary material for: Systematic Study of Hard-Wall Confinement-Induced Effects on Atomic Electronic Structure
Source: J Phys Chem A. 2025 Jan 29;129(11):2791–805. doi: 10.1021/acs.jpca.4c05641 (PMC11931545; doi:10.1021/acs.jpca.4c05641)
Supplement: Supplementary file 1 — jp4c05641_si_001.zip [file jp4c05641_si_001.zip › csvfiles/Ag_[Kr]4d10_cation_hard-wall_restricted_pw.csv]

1.0	-5021.668446461507
1.1	-5077.837325851365
1.2	-5114.28634371949
1.3	-5138.479510230485
1.4	-5154.846898630955
1.5	-5166.100957650229
1.6	-5173.947890773532
1.7	-5179.486482550444
1.8	-5183.438885842108
1.9	-5186.2880301146315
2.0	-5188.361623002387
2.1	-5189.884783314202
2.2	-5191.013770344617
2.3	-5191.858031945174
2.4	-5192.494859990491
2.5	-5192.979265166772
2.6	-5193.350702710004
2.7	-5193.637692791427
2.8	-5193.861017002974
2.9	-5194.035943301826
3.0	-5194.173783514262
3.1	-5194.282989768311
3.2	-5194.369930876454
3.3	-5194.439445549615
3.4	-5194.495239270551
3.5	-5194.540171100253
3.6	-5194.576462565754
3.7	-5194.605851044937
3.8	-5194.6297033482015
3.9	-5194.649100538693
4.0	-5194.664901806766
4.1	-5194.677792963519
4.2	-5194.6883235417945
4.3	-5194.696935389258
4.4	-5194.703984854374
4.5	-5194.70976010933
4.6	-5194.714494752251
4.7	-5194.718378544729
4.8	-5194.721565927297
4.9	-5194.724182802027
5.0	-5194.726331955163
5.1	-5194.72809740869
5.2	-5194.729547922154
5.3	-5194.7307398193225
5.4	-5194.731719275762
5.5	-5194.732524174157
5.6	-5194.733185612098
5.7	-5194.733729130074
5.8	-5194.734175713048
5.9	-5194.734542608285
6.0	-5194.734843994802
6.1	-5194.735091530934
6.2	-5194.735294804004
6.3	-5194.73546169802
6.4	-5194.735598697058
6.5	-5194.735711133052
6.6	-5194.735803390668
6.7	-5194.735879074827
6.8	-5194.735941149314
6.9	-5194.735992050244
7.0	-5194.736033779581
7.1	-5194.736067982404
7.2	-5194.736096010024
7.3	-5194.736118972349
7.4	-5194.7361377807765
7.5	-5194.736153183502
7.6	-5194.736165794596
7.7	-5194.736176117825
7.8	-5194.73618456659
7.9	-5194.73619147993
8.0	-5194.736197135769
8.1	-5194.736201762057
8.2	-5194.736205545435
8.3	-5194.736208638901
8.4	-5194.736211167895
8.5	-5194.736213235077
8.6	-5194.736214924424
8.7	-5194.736216304868
8.8	-5194.736217432607
8.9	-5194.736218353783
9.0	-5194.7362191062175
9.1	-5194.736219720701
9.2	-5194.736220222351
9.3	-5194.736220631962
9.4	-5194.736220966292
9.5	-5194.736221239155
9.6	-5194.736221461948
9.7	-5194.736221643596
9.8	-5194.736221791858
9.9	-5194.736221912769
10.0	-5194.73622201145
40.0	-5194.73622243557
