# Supplementary material for: Systematic Study of Hard-Wall Confinement-Induced Effects on Atomic Electronic Structure
Source: J Phys Chem A. 2025 Jan 29;129(11):2791–805. doi: 10.1021/acs.jpca.4c05641 (PMC11931545; doi:10.1021/acs.jpca.4c05641)
Supplement: Supplementary file 1 — jp4c05641_si_001.zip [file jp4c05641_si_001.zip › csvfiles/Ag_[Kr]4d10_cation_hard-wall_restricted_r2scan.csv]

1.0	-5027.182420313777
1.1	-5083.354727011966
1.2	-5119.7904043709605
1.3	-5143.959628430283
1.4	-5160.296678368493
1.5	-5171.516993558394
1.6	-5179.328961653397
1.7	-5184.832968652323
1.8	-5188.752306687301
1.9	-5191.57066556957
2.0	-5193.616188909664
2.1	-5195.114179211668
2.2	-5196.220894655325
2.3	-5197.045655832348
2.4	-5197.665553033571
2.5	-5198.135357734907
2.6	-5198.494270429741
2.7	-5198.770572575957
2.8	-5198.984802581868
2.9	-5199.152016112311
3.0	-5199.28333111024
3.1	-5199.387027760262
3.2	-5199.46932418425
3.3	-5199.534928051368
3.4	-5199.587432747283
3.5	-5199.629600580753
3.6	-5199.6635705706485
3.7	-5199.691010276041
3.8	-5199.713227429528
3.9	-5199.731253060719
4.0	-5199.745904218214
4.1	-5199.757831230746
4.2	-5199.767553766152
4.3	-5199.775488583256
4.4	-5199.781970946837
4.5	-5199.787271324581
4.6	-5199.791608439827
4.7	-5199.795159574174
4.8	-5199.798068702564
4.9	-5199.800452916439
5.0	-5199.802407608067
5.1	-5199.804010641604
5.2	-5199.805325584125
5.3	-5199.806404330497
5.4	-5199.807289380615
5.5	-5199.808015624364
5.6	-5199.808611621209
5.7	-5199.809100832542
5.8	-5199.809502107319
5.9	-5199.809831351175
6.0	-5199.810101468086
6.1	-5199.810323053919
6.2	-5199.810504808399
6.3	-5199.810653872545
6.4	-5199.810776109169
6.5	-5199.810876331479
6.6	-5199.810958491899
6.7	-5199.8110258323395
6.8	-5199.811081014847
6.9	-5199.811126227701
7.0	-5199.811163269206
7.1	-5199.811193612478
7.2	-5199.811218459666
7.3	-5199.81123879559
7.4	-5199.811255435336
7.5	-5199.8112690552225
7.6	-5199.811280212301
7.7	-5199.811289354236
7.8	-5199.811296832929
7.9	-5199.811302933647
8.0	-5199.811307898444
8.1	-5199.811311941778
8.2	-5199.811315249492
8.3	-5199.811317972593
8.4	-5199.811320221736
8.5	-5199.811322070549
8.6	-5199.811323572303
8.7	-5199.811324772187
8.8	-5199.811325719812
8.9	-5199.811326471233
9.0	-5199.811327081583
9.1	-5199.811327598003
9.2	-5199.811328048991
9.3	-5199.811328446019
9.4	-5199.811329072202
9.5	-5199.811329313741
9.6	-5199.811329511224
9.7	-5199.811329673076
9.8	-5199.811329804724
9.9	-5199.81132991187
10.0	-5199.811329997646
40.0	-5199.811330059521
