# Supplementary material for: Systematic Study of Hard-Wall Confinement-Induced Effects on Atomic Electronic Structure
Source: J Phys Chem A. 2025 Jan 29;129(11):2791–805. doi: 10.1021/acs.jpca.4c05641 (PMC11931545; doi:10.1021/acs.jpca.4c05641)
Supplement: Supplementary file 1 — jp4c05641_si_001.zip [file jp4c05641_si_001.zip › csvfiles/Ag_[Kr]4d10_cation_hard-wall_unrestricted.csv]

1.0	-5026.591747925966
1.1	-5082.692017397595
1.2	-5119.088583945337
1.3	-5143.240554381887
1.4	-5159.574756175693
1.5	-5170.801512999053
1.6	-5178.625654903553
1.7	-5184.145077788151
1.8	-5188.081340163746
1.9	-5190.916942968194
2.0	-5192.9792522061225
2.1	-5194.493089628586
2.2	-5195.614443741321
2.3	-5196.452512971682
2.4	-5197.08436199981
2.5	-5197.564798637858
2.6	-5197.933100761125
2.7	-5198.217636415835
2.8	-5198.439058759097
2.9	-5198.612528648874
3.0	-5198.749269437523
3.1	-5198.857660676294
3.2	-5198.944011952293
3.3	-5199.013113842204
3.4	-5199.068632847704
3.5	-5199.11339656849
3.6	-5199.149601228614
3.7	-5199.178963936843
3.8	-5199.20283534671
3.9	-5199.222283719857
4.0	-5199.238158177434
4.1	-5199.25113667996
4.2	-5199.261762706315
4.3	-5199.270473501857
4.4	-5199.277621980709
4.5	-5199.283493814705
4.6	-5199.2883208436615
4.7	-5199.292291654084
4.8	-5199.295559965512
4.9	-5199.298251308552
5.0	-5199.300468362718
5.1	-5199.30229523901
5.2	-5199.30380092667
5.3	-5199.305042076233
5.4	-5199.3060652516615
5.5	-5199.306908759242
5.6	-5199.307604134706
5.7	-5199.308177356224
5.8	-5199.308649834169
5.9	-5199.309039222144
6.0	-5199.309360080015
6.1	-5199.309624419047
6.2	-5199.3098421500945
6.3	-5199.310021450662
6.4	-5199.310169068772
6.5	-5199.310290572712
6.6	-5199.310390556482
6.7	-5199.3104728101625
6.8	-5199.310540459838
6.9	-5199.310596083705
7.0	-5199.310641807455
7.1	-5199.31067938309
7.2	-5199.310710254593
7.3	-5199.310735611473
7.4	-5199.310756433665
7.5	-5199.310773527846
7.6	-5199.3107875579735
7.7	-5199.310799070621
7.8	-5199.3108085152635
7.9	-5199.310816261592
8.0	-5199.310822613711
8.1	-5199.310827821384
8.2	-5199.310832089862
8.3	-5199.310835587761
8.4	-5199.310838453697
8.5	-5199.310840801377
8.6	-5199.310842724218
8.7	-5199.310844298725
8.8	-5199.310845587805
8.9	-5199.310846643076
9.0	-5199.310847506883
9.1	-5199.310848213742
9.2	-5199.31084879211
9.3	-5199.310849265402
9.4	-5199.310849652431
9.5	-5199.310849968959
9.6	-5199.31085022772
9.7	-5199.3108504389675
9.8	-5199.310850611515
9.9	-5199.310850752154
10.0	-5199.310850866999
40.0	-5199.310850957553
