# Supplementary material for: Systematic Study of Hard-Wall Confinement-Induced Effects on Atomic Electronic Structure
Source: J Phys Chem A. 2025 Jan 29;129(11):2791–805. doi: 10.1021/acs.jpca.4c05641 (PMC11931545; doi:10.1021/acs.jpca.4c05641)
Supplement: Supplementary file 1 — jp4c05641_si_001.zip [file jp4c05641_si_001.zip › csvfiles/Ag_[Kr]4d10_cation_hard-wall_unrestricted_pw.csv]

1.0	-5021.6684464616055
1.1	-5077.837325851218
1.2	-5114.286343719457
1.3	-5138.479510230502
1.4	-5154.846898630906
1.5	-5166.100957650279
1.6	-5173.947890773591
1.7	-5179.486482550347
1.8	-5183.438885842112
1.9	-5186.28803011468
2.0	-5188.361623002356
2.1	-5189.884783314228
2.2	-5191.01377034455
2.3	-5191.85803194523
2.4	-5192.494859990484
2.5	-5192.979265166748
2.6	-5193.350702710021
2.7	-5193.63769279147
2.8	-5193.861017002869
2.9	-5194.035943301858
3.0	-5194.173783514258
3.1	-5194.282989768266
3.2	-5194.369930876401
3.3	-5194.439445549605
3.4	-5194.495239270491
3.5	-5194.5401711002005
3.6	-5194.576462565702
3.7	-5194.605851044986
3.8	-5194.629703348232
3.9	-5194.649100538651
4.0	-5194.66490180673
4.1	-5194.677792963477
4.2	-5194.68832354178
4.3	-5194.696935389204
4.4	-5194.7039848543955
4.5	-5194.709760109343
4.6	-5194.714494752232
4.7	-5194.718378544774
4.8	-5194.721565927347
4.9	-5194.724182802005
5.0	-5194.726331955195
5.1	-5194.728097408686
5.2	-5194.72954792214
5.3	-5194.730739819279
5.4	-5194.731719275764
5.5	-5194.732524174189
5.6	-5194.733185612147
5.7	-5194.733729130152
5.8	-5194.734175712992
5.9	-5194.734542608271
6.0	-5194.734843994805
6.1	-5194.735091530973
6.2	-5194.735294803969
6.3	-5194.735461698037
6.4	-5194.735598697074
6.5	-5194.735711133056
6.6	-5194.735803390669
6.7	-5194.73587907488
6.8	-5194.735941149347
6.9	-5194.735992050258
7.0	-5194.73603377958
7.1	-5194.73606798241
7.2	-5194.736096010017
7.3	-5194.736118972322
7.4	-5194.736137780827
7.5	-5194.73615318354
7.6	-5194.7361657945785
7.7	-5194.736176117827
7.8	-5194.736184566635
7.9	-5194.736191479938
8.0	-5194.736197135791
8.1	-5194.736201762108
8.2	-5194.736205545395
8.3	-5194.736208638882
8.4	-5194.736211167905
8.5	-5194.736213235023
8.6	-5194.736214924448
8.7	-5194.736216304842
8.8	-5194.736217432591
8.9	-5194.736218353795
9.0	-5194.736219106315
9.1	-5194.736219720688
9.2	-5194.736220222337
9.3	-5194.736220631965
9.4	-5194.736220966215
9.5	-5194.736221239189
9.6	-5194.736221461953
9.7	-5194.7362216436
9.8	-5194.736221791828
9.9	-5194.7362219128
10.0	-5194.736222011461
40.0	-5194.7362224355775
