# Supplementary material for: Systematic Study of Hard-Wall Confinement-Induced Effects on Atomic Electronic Structure
Source: J Phys Chem A. 2025 Jan 29;129(11):2791–805. doi: 10.1021/acs.jpca.4c05641 (PMC11931545; doi:10.1021/acs.jpca.4c05641)
Supplement: Supplementary file 1 — jp4c05641_si_001.zip [file jp4c05641_si_001.zip › csvfiles/Ag_[Kr]4d10_cation_hard-wall_unrestricted_r2scan.csv]

1.0	-5027.182420313675
1.1	-5083.354727012123
1.2	-5119.790404370971
1.3	-5143.959628430378
1.4	-5160.296678368525
1.5	-5171.516993558468
1.6	-5179.3289616534585
1.7	-5184.832968652375
1.8	-5188.752306687309
1.9	-5191.570665569419
2.0	-5193.616188909819
2.1	-5195.114179211385
2.2	-5196.220894655364
2.3	-5197.0456558325
2.4	-5197.6655530335665
2.5	-5198.135357734729
2.6	-5198.494270429681
2.7	-5198.770572575734
2.8	-5198.984802581778
2.9	-5199.152016112215
3.0	-5199.283331110323
3.1	-5199.387027760302
3.2	-5199.469324184194
3.3	-5199.534928051452
3.4	-5199.587432747111
3.5	-5199.629600580582
3.6	-5199.6635705707395
3.7	-5199.691010276027
3.8	-5199.713227429366
3.9	-5199.731253060784
4.0	-5199.745904218192
4.1	-5199.757831230775
4.2	-5199.767553766222
4.3	-5199.7754885832255
4.4	-5199.781970946853
4.5	-5199.787271324537
4.6	-5199.791608439801
4.7	-5199.795159574159
4.8	-5199.798068702614
4.9	-5199.800452916347
5.0	-5199.802407608104
5.1	-5199.80401064152
5.2	-5199.805325584178
5.3	-5199.806404330531
5.4	-5199.807289380592
5.5	-5199.808015624388
5.6	-5199.808611621229
5.7	-5199.809100832542
5.8	-5199.809502107315
5.9	-5199.80983135119
6.0	-5199.810101467987
6.1	-5199.81032305378
6.2	-5199.81050480825
6.3	-5199.810653872617
6.4	-5199.810776109118
6.5	-5199.810876331649
6.6	-5199.810958491972
6.7	-5199.811025832251
6.8	-5199.811081014826
6.9	-5199.811126227762
7.0	-5199.811163269048
7.1	-5199.811193612517
7.2	-5199.811218459577
7.3	-5199.811238795596
7.4	-5199.811255435197
7.5	-5199.8112690551925
7.6	-5199.81128021238
7.7	-5199.811289354276
7.8	-5199.811296832939
7.9	-5199.811302933581
8.0	-5199.811307898573
8.1	-5199.811311941745
8.2	-5199.811315249532
8.3	-5199.811317972325
8.4	-5199.811320221549
8.5	-5199.811322070659
8.6	-5199.811323572246
8.7	-5199.811324772229
8.8	-5199.811325719902
8.9	-5199.811326471235
9.0	-5199.811327081544
9.1	-5199.8113275980495
9.2	-5199.811328049015
9.3	-5199.81132844581
9.4	-5199.811329072139
9.5	-5199.811329313823
9.6	-5199.811329511161
9.7	-5199.811329673072
9.8	-5199.81132980472
9.9	-5199.811329911763
10.0	-5199.811329997774
40.0	-5199.811330059484
