# Supplementary material for: Systematic Study of Hard-Wall Confinement-Induced Effects on Atomic Electronic Structure
Source: J Phys Chem A. 2025 Jan 29;129(11):2791–805. doi: 10.1021/acs.jpca.4c05641 (PMC11931545; doi:10.1021/acs.jpca.4c05641)
Supplement: Supplementary file 1 — jp4c05641_si_001.zip [file jp4c05641_si_001.zip › csvfiles/Ag_[Kr]4d84f2_cation_hard-wall_restricted_pbe.csv]

1.0	-5024.851350866568
1.1	-5079.136969781747
1.2	-5114.564786403125
1.3	-5138.250022480063
1.4	-5154.408515507814
1.5	-5165.623799895422
1.6	-5173.525946724459
1.7	-5179.1694500987805
1.8	-5183.251042910866
1.9	-5186.23928483032
2.0	-5188.453921169281
2.1	-5190.115784824931
2.2	-5191.378932228302
2.3	-5192.35177137588
2.4	-5193.111192998963
2.5	-5193.712151056921
2.6	-5194.194225726105
2.7	-5194.586154802447
2.8	-5194.908981686665
2.9	-5195.178253616602
3.0	-5195.405564064722
3.1	-5195.599640329674
3.2	-5195.767114630724
3.3	-5195.913074237344
3.4	-5196.041456775223
3.5	-5196.155336562717
3.6	-5196.257133829779
3.7	-5196.348768992424
3.8	-5196.431777473141
3.9	-5196.507395930832
4.0	-5196.576627581049
4.1	-5196.640292075014
4.2	-5196.699063874615
4.3	-5196.753501979925
4.4	-5196.804073105645
4.5	-5196.851169855676
4.6	-5196.895125053873
4.7	-5196.9362231001105
4.8	-5196.974709008401
4.9	-5197.010795625832
5.0	-5197.044669410939
5.1	-5197.076495067361
5.2	-5197.106419259105
5.3	-5197.1345735902
5.4	-5197.161076992479
5.5	-5197.186037640448
5.6	-5197.209554486127
5.7	-5197.231718493926
5.8	-5197.25261363688
5.9	-5197.272317705983
6.0	-5197.290902972507
6.1	-5197.308436735935
6.2	-5197.324981784094
6.3	-5197.340596781665
6.4	-5197.355336605571
6.5	-5197.369252637559
6.6	-5197.382393021771
6.7	-5197.394802895029
6.8	-5197.406524595546
6.9	-5197.41759785115
7.0	-5197.428059953547
7.1	-5197.437945917202
7.2	-5197.447288628052
7.3	-5197.456118979579
7.4	-5197.464466001801
7.5	-5197.472356978916
7.6	-5197.479817561374
7.7	-5197.486871869016
7.8	-5197.49354258837
7.9	-5197.499851062964
8.0	-5197.505817378494
8.1	-5197.511460441917
8.2	-5197.516798055218
8.3	-5197.521846984966
8.4	-5197.526623027144
8.5	-5197.531141067013
8.6	-5197.535415136079
8.7	-5197.539458464332
8.8	-5197.5432835301335
8.9	-5197.546902106285
9.0	-5197.550325303249
9.1	-5197.5535636091045
9.2	-5197.556626928144
9.3	-5197.559524615731
9.4	-5197.5622655110965
9.5	-5197.564857968509
9.6	-5197.567309885476
9.7	-5197.569628729469
9.8	-5197.571821563893
9.9	-5197.573895070166
10.0	-5197.575855571033
40.0	-5197.608286831529
