# Supplementary material for: Systematic Study of Hard-Wall Confinement-Induced Effects on Atomic Electronic Structure
Source: J Phys Chem A. 2025 Jan 29;129(11):2791–805. doi: 10.1021/acs.jpca.4c05641 (PMC11931545; doi:10.1021/acs.jpca.4c05641)
Supplement: Supplementary file 1 — jp4c05641_si_001.zip [file jp4c05641_si_001.zip › csvfiles/Ag_[Kr]4d84f2_cation_hard-wall_restricted_pw.csv]

1.0	-5019.977188416554
1.1	-5074.323998759485
1.2	-5109.797292077081
1.3	-5133.517496643971
1.4	-5149.703888395997
1.5	-5160.942183550466
1.6	-5168.863788321247
1.7	-5174.523995385768
1.8	-5178.620018429813
1.9	-5181.620724570862
2.0	-5183.846081241289
2.1	-5185.517106024037
2.2	-5186.788024374341
2.3	-5187.7674044862415
2.4	-5188.532288310074
2.5	-5189.137769759239
2.6	-5189.623555681286
2.7	-5190.018496331969
2.8	-5190.343733506288
2.9	-5190.614899667307
3.0	-5190.843661634513
3.1	-5191.038809591922
3.2	-5191.207029556718
3.3	-5191.353454764389
3.4	-5191.482062079702
3.5	-5191.595959299943
3.6	-5191.697595225752
3.7	-5191.7889146908465
3.8	-5191.871474058425
3.9	-5191.946528061952
4.0	-5192.015095675871
4.1	-5192.078010487788
4.2	-5192.135959494635
4.3	-5192.189513179073
4.4	-5192.239148952548
4.5	-5192.285269515871
4.6	-5192.328217298889
4.7	-5192.368285855803
4.8	-5192.405728887021
4.9	-5192.4407674037875
5.0	-5192.4735954322505
5.1	-5192.504384570086
5.2	-5192.533287635916
5.3	-5192.560441604206
5.4	-5192.585969972568
5.5	-5192.609984682475
5.6	-5192.632587683166
5.7	-5192.653872214944
5.8	-5192.673923866939
5.9	-5192.692821456893
6.0	-5192.710637768226
6.1	-5192.727440172106
6.2	-5192.743291158586
6.3	-5192.758248791871
6.4	-5192.77236710595
6.5	-5192.785696449933
6.6	-5192.798283793072
6.7	-5192.810172994329
6.8	-5192.821405045169
6.9	-5192.8320182855705
7.0	-5192.8420486016275
7.1	-5192.851529602981
7.2	-5192.860492786294
7.3	-5192.868967683374
7.4	-5192.876981998211
7.5	-5192.884561732304
7.6	-5192.891731300845
7.7	-5192.898513639074
7.8	-5192.904930301724
7.9	-5192.911001553924
8.0	-5192.916746456795
8.1	-5192.922182945328
8.2	-5192.927327901823
8.3	-5192.932197223908
8.4	-5192.936805887124
8.5	-5192.941168004165
8.6	-5192.945296878708
8.7	-5192.949205056872
8.8	-5192.952904374005
8.9	-5192.956405999109
9.0	-5192.9597204758
9.1	-5192.962857760121
9.2	-5192.965827257016
9.3	-5192.968637853286
9.4	-5192.971297948168
9.5	-5192.973815483435
9.6	-5192.9761979694385
9.7	-5192.978452510991
9.8	-5192.980585831206
9.9	-5192.9826042930845
10.0	-5192.98451392087
40.0	-5193.016415903769
