# Supplementary material for: Systematic Study of Hard-Wall Confinement-Induced Effects on Atomic Electronic Structure
Source: J Phys Chem A. 2025 Jan 29;129(11):2791–805. doi: 10.1021/acs.jpca.4c05641 (PMC11931545; doi:10.1021/acs.jpca.4c05641)
Supplement: Supplementary file 1 — jp4c05641_si_001.zip [file jp4c05641_si_001.zip › csvfiles/Ag_[Kr]4d84f2_cation_hard-wall_restricted_r2scan.csv]

1.0	-5025.303659901412
1.1	-5079.658843118604
1.2	-5115.1237820359565
1.3	-5138.8251545884505
1.4	-5154.986154230062
1.5	-5166.195174716815
1.6	-5174.0856105789035
1.7	-5179.714297578511
1.8	-5183.7796420583945
1.9	-5186.751396186793
2.0	-5188.950123370897
2.1	-5190.597188652229
2.2	-5191.846955781618
2.3	-5192.807978782617
2.4	-5193.557180732841
2.5	-5194.149473681783
2.6	-5194.624348448125
2.7	-5195.010438013103
2.8	-5195.328654900445
2.9	-5195.594421888983
3.0	-5195.819207530138
3.1	-5196.011618896987
3.2	-5196.178173917404
3.3	-5196.323851864832
3.4	-5196.452489648123
3.5	-5196.56706744021
3.6	-5196.6699188618095
3.7	-5196.762885555994
3.8	-5196.847432755554
3.9	-5196.924735221145
4.0	-5196.9957426844885
4.1	-5197.061229509994
4.2	-5197.121832628702
4.3	-5197.178080771061
4.4	-5197.230417003452
4.5	-5197.279215973806
4.6	-5197.3247987215345
4.7	-5197.367440865211
4.8	-5197.407383345216
4.9	-5197.444837685701
5.0	-5197.4799913793095
5.1	-5197.513011969995
5.2	-5197.544050184724
5.3	-5197.573242412964
5.4	-5197.6007127841685
5.5	-5197.626574773317
5.6	-5197.650932369302
5.7	-5197.673881113344
5.8	-5197.695509358217
5.9	-5197.715898708271
6.0	-5197.735125480762
6.1	-5197.753260828483
6.2	-5197.7703713253795
6.3	-5197.786519314157
6.4	-5197.801763191428
6.5	-5197.816157650179
6.6	-5197.829753901104
6.7	-5197.842599876675
6.8	-5197.854740430472
6.9	-5197.866217526226
7.0	-5197.877070414662
7.1	-5197.887335793626
7.2	-5197.897047958007
7.3	-5197.9062389430055
7.4	-5197.914938649405
7.5	-5197.923174974745
7.6	-5197.930973950279
7.7	-5197.938359882483
7.8	-5197.945355528094
7.9	-5197.95198223821
8.0	-5197.958260096571
8.1	-5197.964208023882
8.2	-5197.969843847848
8.3	-5197.975184378796
8.4	-5197.980245446943
8.5	-5197.985041978651
8.6	-5197.989588038585
8.7	-5197.9938969162395
8.8	-5197.997981163335
8.9	-5198.001852650226
9.0	-5198.005522576494
9.1	-5198.009001522905
9.2	-5198.012299480067
9.3	-5198.015425893078
9.4	-5198.018389681172
9.5	-5198.021199486367
9.6	-5198.02386282216
9.7	-5198.026387500389
9.8	-5198.028780657729
9.9	-5198.031049048042
10.0	-5198.033199070612
40.0	-5198.0705353477915
