# Supplementary material for: Systematic Study of Hard-Wall Confinement-Induced Effects on Atomic Electronic Structure
Source: J Phys Chem A. 2025 Jan 29;129(11):2791–805. doi: 10.1021/acs.jpca.4c05641 (PMC11931545; doi:10.1021/acs.jpca.4c05641)
Supplement: Supplementary file 1 — jp4c05641_si_001.zip [file jp4c05641_si_001.zip › csvfiles/Ag_[Kr]4d84f2_cation_hard-wall_unrestricted_pbe.csv]

1.0	-5025.043191699474
1.1	-5079.319484487631
1.2	-5114.739214279461
1.3	-5138.416955809479
1.4	-5154.5683635850155
1.5	-5165.776998076009
1.6	-5173.67300013093
1.7	-5179.310909038305
1.8	-5183.387464206891
1.9	-5186.37119962278
2.0	-5188.581813689877
2.1	-5190.2400810467325
2.2	-5191.499996013275
2.3	-5192.469905860152
2.4	-5193.226645382165
2.5	-5193.825119370014
2.6	-5194.3048664926855
2.7	-5194.694590797191
2.8	-5195.01530923787
2.9	-5195.28254910821
3.0	-5195.507889463133
3.1	-5195.700047692313
3.2	-5195.865649638461
3.3	-5196.009778853195
3.4	-5196.136371152256
3.5	-5196.248500336551
3.6	-5196.34858692578
3.7	-5196.438552067796
3.8	-5196.519932099776
3.9	-5196.5939646107445
4.0	-5196.6616536649935
4.1	-5196.723819640204
4.2	-5196.781137594607
4.3	-5196.834167004259
4.4	-5196.88337495153
4.5	-5196.929154303833
4.6	-5196.971838036009
4.7	-5197.011710565501
4.8	-5197.049016762197
4.9	-5197.0839691373285
5.0	-5197.116753598352
5.1	-5197.147534070311
5.2	-5197.176456213246
5.3	-5197.203650419151
5.4	-5197.229234228593
5.5	-5197.253314282659
5.6	-5197.275987899406
5.7	-5197.297344349242
5.8	-5197.317465888686
5.9	-5197.336428601786
6.0	-5197.354303088643
6.1	-5197.3711550328735
6.2	-5197.387045675151
6.3	-5197.40203221093
6.4	-5197.416168130425
6.5	-5197.429503512036
6.6	-5197.442085279861
6.7	-5197.453957431171
6.8	-5197.465161241041
6.9	-5197.475735447296
7.0	-5197.485716419481
7.1	-5197.495138313301
7.2	-5197.504033214914
7.3	-5197.512431272658
7.4	-5197.5203608214
7.5	-5197.527848496982
7.6	-5197.534919343712
7.7	-5197.541596915081
7.8	-5197.547903367252
7.9	-5197.553859547249
8.0	-5197.559485075279
8.1	-5197.564798421544
8.2	-5197.569816977993
8.3	-5197.57455712585
8.4	-5197.5790342978435
8.5	-5197.583263036742
8.6	-5197.587257050184
8.7	-5197.591029261675
8.8	-5197.594591858975
8.9	-5197.5979563396395
9.0	-5197.601133552887
9.1	-5197.604133739549
9.2	-5197.606966569412
9.3	-5197.609641175438
9.4	-5197.61216618539
9.5	-5197.614549752184
9.6	-5197.616799580594
9.7	-5197.618922953219
9.8	-5197.620926754748
9.9	-5197.622817494205
10.0	-5197.624601326692
40.0	-5197.652922040725
