# Supplementary material for: Systematic Study of Hard-Wall Confinement-Induced Effects on Atomic Electronic Structure
Source: J Phys Chem A. 2025 Jan 29;129(11):2791–805. doi: 10.1021/acs.jpca.4c05641 (PMC11931545; doi:10.1021/acs.jpca.4c05641)
Supplement: Supplementary file 1 — jp4c05641_si_001.zip [file jp4c05641_si_001.zip › csvfiles/Ag_[Kr]4d84f2_cation_hard-wall_unrestricted_pw.csv]

1.0	-5020.1587744009075
1.1	-5074.496430959647
1.2	-5109.96187855003
1.3	-5133.674857026358
1.4	-5149.854402079063
1.5	-5161.08621106844
1.6	-5169.001736747003
1.7	-5174.656313500203
1.8	-5178.747172252406
1.9	-5181.743173816309
2.0	-5183.964262247282
2.1	-5185.631421150746
2.2	-5186.898836469504
2.3	-5187.875034999268
2.4	-5188.637017948382
2.5	-5189.239840863086
2.6	-5189.723175690694
2.7	-5190.115841849457
2.8	-5190.438954561175
2.9	-5190.708123881067
3.0	-5190.934998078269
3.1	-5191.1283522110825
3.2	-5191.294860113068
3.3	-5191.4396452990395
3.4	-5191.566676933322
3.5	-5191.679056744231
3.6	-5191.779228764556
3.7	-5191.869134084617
3.8	-5191.95032611992
3.9	-5192.024057264434
4.0	-5192.091344608788
4.1	-5192.153020188451
4.2	-5192.209769683749
4.3	-5192.262162419882
4.4	-5192.310674754162
4.5	-5192.3557083954865
4.6	-5192.3976048161385
4.7	-5192.436656628858
4.8	-5192.473116598613
4.9	-5192.507204801255
5.0	-5192.539114327058
5.1	-5192.569015837512
5.2	-5192.597061217251
5.3	-5192.623386511574
5.4	-5192.648114297074
5.5	-5192.671355605108
5.6	-5192.69321148847
5.7	-5192.71377430674
5.8	-5192.733128786346
5.9	-5192.751352901921
6.0	-5192.768518614542
6.1	-5192.784692494923
6.2	-5192.799936255271
6.3	-5192.814307205225
6.4	-5192.827858647765
6.5	-5192.840640224728
6.6	-5192.852698221744
6.7	-5192.864075838209
6.8	-5192.874813429341
6.9	-5192.8849487222415
7.0	-5192.894517012897
7.1	-5192.903551343532
7.2	-5192.912082665045
7.3	-5192.920139985047
7.4	-5192.927750504261
7.5	-5192.934939740934
7.6	-5192.941731646705
7.7	-5192.948148712079
7.8	-5192.954212065084
7.9	-5192.959941562117
8.0	-5192.965355872013
8.1	-5192.970472553818
8.2	-5192.975308129487
8.3	-5192.979878150913
8.4	-5192.984197262361
8.5	-5192.988279258435
8.6	-5192.992137138261
8.7	-5192.995783155033
8.8	-5192.999228863461
8.9	-5193.0024851628405
9.0	-5193.0055623377275
9.1	-5193.008470095475
9.2	-5193.011217601645
9.3	-5193.013813512771
9.4	-5193.016266006766
9.5	-5193.01858281207
9.6	-5193.020771233596
9.7	-5193.022838177989
9.8	-5193.024790177382
9.9	-5193.026633410226
10.0	-5193.028373722528
40.0	-5193.056213520819
