# Supplementary material for: Systematic Study of Hard-Wall Confinement-Induced Effects on Atomic Electronic Structure
Source: J Phys Chem A. 2025 Jan 29;129(11):2791–805. doi: 10.1021/acs.jpca.4c05641 (PMC11931545; doi:10.1021/acs.jpca.4c05641)
Supplement: Supplementary file 1 — jp4c05641_si_001.zip [file jp4c05641_si_001.zip › csvfiles/Ag_[Kr]4d84f2_cation_hard-wall_unrestricted_r2scan.csv]

1.0	-5025.558533460626
1.1	-5079.900775271365
1.2	-5115.354782490375
1.3	-5139.046267781402
1.4	-5155.198093857787
1.5	-5166.398606416514
1.6	-5174.281215841388
1.7	-5179.902747397528
1.8	-5183.961556122718
1.9	-5186.927310965447
2.0	-5189.120493252903
2.1	-5190.762390250624
2.2	-5192.007308787735
2.3	-5192.963758170054
2.4	-5193.708622446651
2.5	-5194.2967738442785
2.6	-5194.76767632075
2.7	-5195.149914524096
2.8	-5195.4643833401005
2.9	-5195.726483884866
3.0	-5195.947673828653
3.1	-5196.136556597105
3.2	-5196.299652053872
3.3	-5196.441945175513
3.4	-5196.567281226441
3.5	-5196.678649973443
3.6	-5196.778395701265
3.7	-5196.868371615592
3.8	-5196.950053337186
3.9	-5197.024624170757
4.0	-5197.093039332474
4.1	-5197.15607530846
4.2	-5197.214368233395
4.3	-5197.268443660088
4.4	-5197.318739703713
4.5	-5197.365624948575
4.6	-5197.409412279789
4.7	-5197.450369617192
4.8	-5197.488728414809
4.9	-5197.524690713769
5.0	-5197.558434960584
5.1	-5197.590120626879
5.2	-5197.6198918505215
5.3	-5197.647880190418
5.4	-5197.674206497754
5.5	-5197.698982227812
5.6	-5197.7223107492
5.7	-5197.744287772678
5.8	-5197.765002782323
5.9	-5197.784539212743
6.0	-5197.802974940265
6.1	-5197.820381959598
6.2	-5197.836825200274
6.3	-5197.852362080354
6.4	-5197.867044080144
6.5	-5197.880918761725
6.6	-5197.894030901931
6.7	-5197.906422910736
6.8	-5197.9181350109
6.9	-5197.9292053187455
7.0	-5197.939669899824
7.1	-5197.949562833663
7.2	-5197.958916324878
7.3	-5197.967760707017
7.4	-5197.976124556143
7.5	-5197.984034882834
7.6	-5197.991517119902
7.7	-5197.998595081215
7.8	-5198.0052911711455
7.9	-5198.0116266038385
8.0	-5198.017621449687
8.1	-5198.023294574432
8.2	-5198.028663583344
8.3	-5198.033744994332
8.4	-5198.038554391618
8.5	-5198.043106598184
8.6	-5198.047415662106
8.7	-5198.051494841493
8.8	-5198.0553565347855
8.9	-5198.059012353395
9.0	-5198.062473200274
9.1	-5198.065749415345
9.2	-5198.0688508220655
9.3	-5198.071786783717
9.4	-5198.074566155167
9.5	-5198.077197279364
9.6	-5198.079688315918
9.7	-5198.082045836781
9.8	-5198.084277117322
9.9	-5198.086388775915
10.0	-5198.088387131218
40.0	-5198.122020636575
