# Supplementary material for: Systematic Study of Hard-Wall Confinement-Induced Effects on Atomic Electronic Structure
Source: J Phys Chem A. 2025 Jan 29;129(11):2791–805. doi: 10.1021/acs.jpca.4c05641 (PMC11931545; doi:10.1021/acs.jpca.4c05641)
Supplement: Supplementary file 1 — jp4c05641_si_001.zip [file jp4c05641_si_001.zip › csvfiles/Ag_[Kr]4d84f3_hard-wall_restricted_pbe.csv]

1.0	-5007.68168542136
1.1	-5065.351117419288
1.2	-5103.295700829779
1.3	-5128.89601500827
1.4	-5146.53915634368
1.5	-5158.923300314138
1.6	-5167.75779221868
1.7	-5174.153522030531
1.8	-5178.848335625742
1.9	-5182.34138468072
2.0	-5184.975553553425
2.1	-5186.989393230465
2.2	-5188.550645013255
2.3	-5189.778348423939
2.4	-5190.757687106433
2.5	-5191.5501049697705
2.6	-5192.200278251814
2.7	-5192.740962568232
2.8	-5193.196385268144
2.9	-5193.584632577589
3.0	-5193.91933744027
3.1	-5194.210878544625
3.2	-5194.467236450344
3.3	-5194.6946084730625
3.4	-5194.897853343776
3.5	-5195.080815317907
3.6	-5195.246562516809
3.7	-5195.397563880999
3.8	-5195.53582186327
3.9	-5195.6629729234455
4.0	-5195.780364373039
4.1	-5195.889113668508
4.2	-5195.990154540437
4.3	-5196.084273143743
4.4	-5196.172136562982
4.5	-5196.254315401337
4.6	-5196.331301749211
4.7	-5196.403523516567
4.8	-5196.471355884959
4.9	-5196.535130467507
5.0	-5196.595142639415
5.1	-5196.65165740856
5.2	-5196.704914120785
5.3	-5196.755130237781
5.4	-5196.802504380621
5.5	-5196.84721879125
5.6	-5196.889441335153
5.7	-5196.929327144222
5.8	-5196.967019975233
5.9	-5197.002653345303
6.0	-5197.036351492005
6.1	-5197.068230193959
6.2	-5197.09839748216
6.3	-5197.126954260504
6.4	-5197.15399485658
6.5	-5197.179607512448
6.6	-5197.203874826872
6.7	-5197.226874156193
6.8	-5197.248677980707
6.9	-5197.269354239667
7.0	-5197.288966640609
7.1	-5197.307574944193
7.2	-5197.325235228599
7.3	-5197.342000134003
7.4	-5197.357919090526
7.5	-5197.373038528945
7.6	-5197.387402078324
7.7	-5197.401050747994
7.8	-5197.4140230991015
7.9	-5197.426355402587
8.0	-5197.438081787683
8.1	-5197.44923437938
8.2	-5197.459843426897
8.3	-5197.469937423895
8.4	-5197.479543219934
8.5	-5197.488686124859
8.6	-5197.497390006051
8.7	-5197.505677378587
8.8	-5197.513569490501
8.9	-5197.52108640117
9.0	-5197.528247054888
9.1	-5197.535069348973
9.2	-5197.541570198082
9.3	-5197.547765594018
9.4	-5197.553670660615
9.5	-5197.559299706523
9.6	-5197.564666273601
9.7	-5197.569783182027
9.8	-5197.574662573786
9.9	-5197.579315951838
10.0	-5197.583754217842
40.0	-5197.67684311774
