# Supplementary material for: Systematic Study of Hard-Wall Confinement-Induced Effects on Atomic Electronic Structure
Source: J Phys Chem A. 2025 Jan 29;129(11):2791–805. doi: 10.1021/acs.jpca.4c05641 (PMC11931545; doi:10.1021/acs.jpca.4c05641)
Supplement: Supplementary file 1 — jp4c05641_si_001.zip [file jp4c05641_si_001.zip › csvfiles/Ag_[Kr]4d84f3_hard-wall_restricted_pw.csv]

1.0	-5002.795337796201
1.1	-5060.528038361319
1.2	-5098.519625842348
1.3	-5124.156091030856
1.4	-5141.82814404077
1.5	-5154.236275320277
1.6	-5163.091254935125
1.7	-5169.504821627143
1.8	-5174.215318972362
1.9	-5177.722196992623
2.0	-5180.368535006897
2.1	-5182.393031296585
2.2	-5183.963555314243
2.3	-5185.199267461572
2.4	-5186.185468015087
2.5	-5186.983712555131
2.6	-5187.638782419601
2.7	-5188.183530500622
2.8	-5188.642273029905
2.9	-5189.033176742238
3.0	-5189.369947114395
3.1	-5189.663027982256
3.2	-5189.920458337991
3.3	-5190.148487906949
3.4	-5190.352022496088
3.5	-5190.534948781459
3.6	-5190.700373308698
3.7	-5190.850800066922
3.8	-5190.988263740883
3.9	-5191.114430680547
4.0	-5191.2306761227555
4.1	-5191.338143752278
4.2	-5191.437791986743
4.3	-5191.530430182437
4.4	-5191.616747115067
4.5	-5191.697333491798
4.6	-5191.772699819967
4.7	-5191.843290641775
4.8	-5191.909495913145
4.9	-5191.971660128353
5.0	-5192.030089660908
5.1	-5192.0850586900415
5.2	-5192.136814002384
5.3	-5192.1855788994735
5.4	-5192.23155639105
5.5	-5192.274931820115
5.6	-5192.315875032278
5.7	-5192.3545421817025
5.8	-5192.391077243562
5.9	-5192.425613292431
6.0	-5192.458273589721
6.1	-5192.489172517222
6.2	-5192.518416386496
6.3	-5192.546104142902
6.4	-5192.572327986519
6.5	-5192.597173921485
6.6	-5192.620722246312
6.7	-5192.643047993193
6.8	-5192.664221325518
6.9	-5192.684307897325
7.0	-5192.703369181119
7.1	-5192.721462766999
7.2	-5192.738642637094
7.3	-5192.754959417397
7.4	-5192.770460610209
7.5	-5192.785190807726
7.6	-5192.799191889794
7.7	-5192.812503206873
7.8	-5192.825161749265
7.9	-5192.8372023038
8.0	-5192.848657599849
8.1	-5192.859558443269
8.2	-5192.8699338426
8.3	-5192.879811125285
8.4	-5192.889216045725
8.5	-5192.898172885829
8.6	-5192.906704548999
8.7	-5192.914832646617
8.8	-5192.922577579491
8.9	-5192.92995861355
9.0	-5192.936993949659
9.1	-5192.943700789352
9.2	-5192.950095396209
9.3	-5192.9561931527005
9.4	-5192.96200861305
9.5	-5192.9675555534595
9.6	-5192.972847017964
9.7	-5192.977895361724
9.8	-5192.982712292116
9.9	-5192.987308905644
10.0	-5192.991695724092
40.0	-5193.085253961679
