# Supplementary material for: Systematic Study of Hard-Wall Confinement-Induced Effects on Atomic Electronic Structure
Source: J Phys Chem A. 2025 Jan 29;129(11):2791–805. doi: 10.1021/acs.jpca.4c05641 (PMC11931545; doi:10.1021/acs.jpca.4c05641)
Supplement: Supplementary file 1 — jp4c05641_si_001.zip [file jp4c05641_si_001.zip › csvfiles/Ag_[Kr]4d84f3_hard-wall_restricted_r2scan.csv]

1.0	-5008.137131505941
1.1	-5065.8720039688
1.2	-5103.850010877079
1.3	-5129.4631590743365
1.4	-5147.105824017518
1.5	-5159.480945731945
1.6	-5168.30111402439
1.7	-5174.679514219753
1.8	-5179.355657170774
1.9	-5182.829912111938
2.0	-5185.446027803637
2.1	-5187.443137634676
2.2	-5188.989327469722
2.3	-5190.203797952127
2.4	-5191.171758168904
2.5	-5191.954588371188
2.6	-5192.596848213592
2.7	-5193.131162568224
2.8	-5193.581607265003
2.9	-5193.966128750237
3.0	-5194.298224153679
3.1	-5194.588143822208
3.2	-5194.843747065058
3.3	-5195.0711158297
3.4	-5195.274998806247
3.5	-5195.459133865895
3.6	-5195.626487054489
3.7	-5195.779430805237
3.8	-5195.919878893506
3.9	-5196.049388259236
4.0	-5196.169237186626
4.1	-5196.280485107171
4.2	-5196.3840185236595
4.3	-5196.480586141844
4.4	-5196.570828152444
4.5	-5196.655293428128
4.6	-5196.734460773867
4.7	-5196.808747359011
4.8	-5196.878521846782
4.9	-5196.944111994254
5.0	-5197.005812487582
5.1	-5197.063891118495
5.2	-5197.118593355394
5.3	-5197.170145623563
5.4	-5197.218757781653
5.5	-5197.26462493005
5.6	-5197.307928643125
5.7	-5197.348837969597
5.8	-5197.387509450573
5.9	-5197.424087671297
6.0	-5197.458704175095
6.1	-5197.491478176239
6.2	-5197.52251848227
6.3	-5197.551925642346
6.4	-5197.579793484684
6.5	-5197.606209984801
6.6	-5197.631257793296
6.7	-5197.655014641896
6.8	-5197.677553623317
6.9	-5197.698943448254
7.0	-5197.719248691047
7.1	-5197.738530020785
7.2	-5197.756844417018
7.3	-5197.774245438202
7.4	-5197.790783405688
7.5	-5197.806505538457
7.6	-5197.821456217757
7.7	-5197.835677222055
7.8	-5197.849207820973
7.9	-5197.862084884979
8.0	-5197.874343035317
8.1	-5197.886014885146
8.2	-5197.897131191248
8.3	-5197.907720956324
8.4	-5197.917811471846
8.5	-5197.9274283948325
8.6	-5197.936595867389
8.7	-5197.945336655247
8.8	-5197.9536722750245
8.9	-5197.961623080641
9.0	-5197.96920831907
9.1	-5197.976446166261
9.2	-5197.98335376869
9.3	-5197.989947296511
9.4	-5197.9962420202255
9.5	-5198.002252382615
9.6	-5198.007992073423
9.7	-5198.013474080162
9.8	-5198.01871097845
9.9	-5198.023714016392
10.0	-5198.028494471672
40.0	-5198.134246141349
