# Supplementary material for: Systematic Study of Hard-Wall Confinement-Induced Effects on Atomic Electronic Structure
Source: J Phys Chem A. 2025 Jan 29;129(11):2791–805. doi: 10.1021/acs.jpca.4c05641 (PMC11931545; doi:10.1021/acs.jpca.4c05641)
Supplement: Supplementary file 1 — jp4c05641_si_001.zip [file jp4c05641_si_001.zip › csvfiles/Ag_[Kr]4d84f3_hard-wall_unrestricted_pbe.csv]

1.0	-5007.975336457315
1.1	-5065.629884324814
1.2	-5103.561427304544
1.3	-5129.1496635874555
1.4	-5146.781456506967
1.5	-5159.1550274180045
1.6	-5167.979817840606
1.7	-5174.366773926528
1.8	-5179.053741249834
1.9	-5182.539824978913
2.0	-5185.167832189268
2.1	-5187.176219361412
2.2	-5188.732626424577
2.3	-5189.9559921878
2.4	-5190.931405512267
2.5	-5191.720224919616
2.6	-5192.367052636128
2.7	-5192.904582400569
2.8	-5193.356991615513
2.9	-5193.742327593343
3.0	-5194.074194074355
3.1	-5194.362948742169
3.2	-5194.616557840206
3.3	-5194.841209672016
3.4	-5195.041758069254
3.5	-5195.222045522331
3.6	-5195.385140739904
3.7	-5195.533514987425
3.8	-5195.669174292745
3.9	-5195.793759545177
4.0	-5195.908623006484
4.1	-5196.014887314614
4.2	-5196.1134913537935
4.3	-5196.20522617629
4.4	-5196.290763313178
4.5	-5196.370677206962
4.6	-5196.445463071873
4.7	-5196.515551164228
4.8	-5196.581318221617
4.9	-5196.643096651635
5.0	-5196.701181924398
5.1	-5196.7558385280245
5.2	-5196.807304771321
5.3	-5196.855796662372
5.4	-5196.901511047903
5.5	-5196.944628162534
5.6	-5196.985313707172
5.7	-5197.023720554741
5.8	-5197.059990159322
5.9	-5197.094253732021
6.0	-5197.126633230149
6.1	-5197.157242200552
6.2	-5197.1861865056135
6.3	-5197.213564955402
6.4	-5197.239469863938
6.5	-5197.263987544133
6.6	-5197.287198751604
6.7	-5197.3091790853605
6.8	-5197.3299993526325
6.9	-5197.349725902423
7.0	-5197.368420932036
7.1	-5197.386142769109
7.2	-5197.402946132954
7.3	-5197.418882375828
7.4	-5197.433999708066
7.5	-5197.448343405263
7.6	-5197.4619560028605
7.7	-5197.4748774752525
7.8	-5197.487145403387
7.9	-5197.498795130524
8.0	-5197.509859906948
8.1	-5197.520371025218
8.2	-5197.530357945709
8.3	-5197.53984841451
8.4	-5197.548868573096
8.5	-5197.557443060381
8.6	-5197.565595108153
8.7	-5197.5733466301035
8.8	-5197.580718304349
8.9	-5197.587729650595
9.0	-5197.594399101017
9.1	-5197.60074406701
9.2	-5197.606781001133
9.3	-5197.612525455105
9.4	-5197.617992132929
9.5	-5197.623194942645
9.6	-5197.628147043061
9.7	-5197.632860888551
9.8	-5197.6373482716435
9.9	-5197.64162036152
10.0	-5197.6456877419505
40.0	-5197.726988550471
