# Supplementary material for: Systematic Study of Hard-Wall Confinement-Induced Effects on Atomic Electronic Structure
Source: J Phys Chem A. 2025 Jan 29;129(11):2791–805. doi: 10.1021/acs.jpca.4c05641 (PMC11931545; doi:10.1021/acs.jpca.4c05641)
Supplement: Supplementary file 1 — jp4c05641_si_001.zip [file jp4c05641_si_001.zip › csvfiles/Ag_[Kr]4d84f3_hard-wall_unrestricted_pw.csv]

1.0	-5003.074669062592
1.1	-5060.792688919272
1.2	-5098.771551555513
1.3	-5124.396297160084
1.4	-5142.057310753229
1.5	-5154.455056127704
1.6	-5163.3003604133555
1.7	-5169.70500979504
1.8	-5174.407361008196
1.9	-5177.9068451037365
2.0	-5180.546499136805
2.1	-5182.564964316958
2.2	-5184.130044804424
2.3	-5185.360832379819
2.4	-5186.342559041686
2.5	-5187.1367152211815
2.6	-5187.788022285698
2.7	-5188.329279700029
2.8	-5188.784757522149
2.9	-5189.172583693623
3.0	-5189.506431935658
3.1	-5189.796720702872
3.2	-5190.0514691417675
3.3	-5190.276911776474
3.4	-5190.477942999182
3.5	-5190.65844108271
3.6	-5190.821506510938
3.7	-5190.9696389897845
3.8	-5191.104870235158
3.9	-5191.228864569164
4.0	-5191.342995843986
4.1	-5191.448406772098
4.2	-5191.5460550368725
4.3	-5191.636749369918
4.4	-5191.721177942975
4.5	-5191.79993082032
4.6	-5191.873517793574
4.7	-5191.94238259863
4.8	-5192.006914289956
4.9	-5192.067456369329
5.0	-5192.1243141357345
5.1	-5192.177760623901
5.2	-5192.228041419297
5.3	-5192.275378578088
5.4	-5192.31997383357
5.5	-5192.362011231951
5.6	-5192.401659311691
5.7	-5192.439072918158
5.8	-5192.474394723234
5.9	-5192.507756509862
6.0	-5192.539280264967
6.1	-5192.569079116922
6.2	-5192.597258148291
6.3	-5192.623915102993
6.4	-5192.649141009348
6.5	-5192.673020730787
6.6	-5192.695633457702
6.7	-5192.717053147529
6.8	-5192.737348923101
6.9	-5192.756585431908
7.0	-5192.774823174197
7.1	-5192.792118802011
7.2	-5192.8085253931295
7.3	-5192.8240927025445
7.4	-5192.838867394264
7.5	-5192.852893253785
7.6	-5192.866211385884
7.7	-5192.8788603961575
7.8	-5192.890876559309
7.9	-5192.902293975166
8.0	-5192.913144713468
8.1	-5192.92345894738
8.2	-5192.9332650779625
8.3	-5192.942589849896
8.4	-5192.951458458431
8.5	-5192.959894649229
8.6	-5192.967920810858
8.7	-5192.9755580610345
8.8	-5192.982826326628
8.9	-5192.989744418799
9.0	-5192.996330101928
9.1	-5193.002600158478
9.2	-5193.008570449619
9.3	-5193.014255971234
9.4	-5193.019670906242
9.5	-5193.0248286739725
9.6	-5193.029741975313
9.7	-5193.03442283553
9.8	-5193.038882644612
9.9	-5193.043132193701
10.0	-5193.047181710523
40.0	-5193.12984055923
