# Supplementary material for: Systematic Study of Hard-Wall Confinement-Induced Effects on Atomic Electronic Structure
Source: J Phys Chem A. 2025 Jan 29;129(11):2791–805. doi: 10.1021/acs.jpca.4c05641 (PMC11931545; doi:10.1021/acs.jpca.4c05641)
Supplement: Supplementary file 1 — jp4c05641_si_001.zip [file jp4c05641_si_001.zip › csvfiles/Ag_[Kr]4d84f3_hard-wall_unrestricted_r2scan.csv]

1.0	-5008.526058639748
1.1	-5066.240754908501
1.2	-5104.201514825869
1.3	-5129.798976802903
1.4	-5147.427091383114
1.5	-5159.788760289723
1.6	-5168.596600656175
1.7	-5174.963771810648
1.8	-5179.629688067355
1.9	-5183.0945686264595
2.0	-5185.702005360785
2.1	-5187.6909887974
2.2	-5189.229505512869
2.3	-5190.436695680803
2.4	-5191.397731907178
2.5	-5192.173961365723
2.6	-5192.809915460338
2.7	-5193.338156475831
2.8	-5193.782717281142
2.9	-5194.161493464566
3.0	-5194.487945231973
3.1	-5194.772301478487
3.2	-5195.022415767771
3.3	-5195.244377224986
3.4	-5195.44295065167
3.5	-5195.621893337231
3.6	-5195.784189805319
3.7	-5195.932226566211
3.8	-5196.067924724263
3.9	-5196.192844619508
4.0	-5196.308270329123
4.1	-5196.415275050354
4.2	-5196.51476115503
4.3	-5196.607484803723
4.4	-5196.694083681443
4.5	-5196.775105585189
4.6	-5196.851028277742
4.7	-5196.922273811162
4.8	-5196.989219025727
4.9	-5197.05220285035
5.0	-5197.111529915973
5.1	-5197.167470069529
5.2	-5197.220257424282
5.3	-5197.270094735679
5.4	-5197.317161959367
5.5	-5197.361623598113
5.6	-5197.403632435416
5.7	-5197.443332419264
5.8	-5197.480859007404
5.9	-5197.516339862587
6.0	-5197.549895218004
6.1	-5197.581638197131
6.2	-5197.611675165857
6.3	-5197.640106019146
6.4	-5197.667024499747
6.5	-5197.69251865426
6.6	-5197.716671154921
6.7	-5197.7395594595455
6.8	-5197.761256097238
6.9	-5197.781829115039
7.0	-5197.801342471137
7.1	-5197.819856248893
7.2	-5197.837426758545
7.3	-5197.854106697712
7.4	-5197.869945440595
7.5	-5197.884989364323
7.6	-5197.899282124246
7.7	-5197.912864842235
7.8	-5197.925776170136
7.9	-5197.938052374051
8.0	-5197.949727437882
8.1	-5197.960833254948
8.2	-5197.971399835676
8.3	-5197.981455496621
8.4	-5197.991026997961
8.5	-5198.0001396068365
8.6	-5198.008817152112
8.7	-5198.01708202428
8.8	-5198.024955276809
8.9	-5198.032456699861
9.0	-5198.0396050515365
9.1	-5198.046417638808
9.2	-5198.052911572644
9.3	-5198.059102752529
9.4	-5198.065006233934
9.5	-5198.070636191499
9.6	-5198.076005992617
9.7	-5198.08112827334
9.8	-5198.086014958508
9.9	-5198.0906773777915
10.0	-5198.095126298325
40.0	-5198.190073470109
