# Supplementary material for: Systematic Study of Hard-Wall Confinement-Induced Effects on Atomic Electronic Structure
Source: J Phys Chem A. 2025 Jan 29;129(11):2791–805. doi: 10.1021/acs.jpca.4c05641 (PMC11931545; doi:10.1021/acs.jpca.4c05641)
Supplement: Supplementary file 1 — jp4c05641_si_001.zip [file jp4c05641_si_001.zip › csvfiles/Ag_[Kr]4d94f1_cation_hard-wall_restricted.csv]

1.0	-5025.752728759743
1.1	-5080.934811030025
1.2	-5116.839928092151
1.3	-5140.754084553788
1.4	-5156.99764260961
1.5	-5168.21689761942
1.6	-5176.078931690963
1.7	-5181.659734062476
1.8	-5185.668335080068
1.9	-5188.580198602813
2.0	-5190.7188405976785
2.1	-5192.307063736094
2.2	-5193.499874492676
2.3	-5194.406065053328
2.4	-5195.10260476779
2.5	-5195.644367318231
2.6	-5196.070774666109
2.7	-5196.41037216852
2.8	-5196.683999701396
2.9	-5196.907001966037
3.0	-5197.090777152454
3.1	-5197.24386776712
3.2	-5197.372733333475
3.3	-5197.4823011865265
3.4	-5197.576361836937
3.5	-5197.657854946755
3.6	-5197.729077894573
3.7	-5197.791839209522
3.8	-5197.847572451133
3.9	-5197.897421469897
4.0	-5197.9423047806185
4.1	-5197.982964548989
4.2	-5198.020004142811
4.3	-5198.053917106827
4.4	-5198.085109651488
4.5	-5198.113918196649
4.6	-5198.140623121146
4.7	-5198.165459582977
4.8	-5198.188626069423
4.9	-5198.21029117774
5.0	-5198.2305990131035
5.1	-5198.249673504641
5.2	-5198.267621869976
5.3	-5198.284537412925
5.4	-5198.300501794629
5.5	-5198.315586891211
5.6	-5198.329856321321
5.7	-5198.343366713138
5.8	-5198.356168757848
5.9	-5198.368308091877
6.0	-5198.3798260335525
6.1	-5198.390760200025
6.2	-5198.401145022617
6.3	-5198.411012173079
6.4	-5198.4203909184
6.5	-5198.429308412828
6.6	-5198.4377899391275
6.7	-5198.44585910764
6.8	-5198.453538021886
6.9	-5198.460847416317
7.0	-5198.467806773373
7.1	-5198.474434422421
7.2	-5198.4807476263595
7.3	-5198.486762656399
7.4	-5198.492494859126
7.5	-5198.497958716176
7.6	-5198.503167899088
7.7	-5198.508135318383
7.8	-5198.512873170408
7.9	-5198.51739297925
8.0	-5198.521705636786
8.1	-5198.525821439561
8.2	-5198.529750123098
8.3	-5198.53350089514
8.4	-5198.537082465544
8.5	-5198.540503075407
8.6	-5198.54377052387
8.7	-5198.546892193533
8.8	-5198.549875074632
8.9	-5198.552725787543
9.0	-5198.555450603972
9.1	-5198.55805546681
9.2	-5198.5605460090355
9.3	-5198.56292757134
9.4	-5198.565205218152
9.5	-5198.567383754016
9.6	-5198.569467737542
9.7	-5198.571461495558
9.8	-5198.573369136906
9.9	-5198.575194563982
10.0	-5198.576941485037
40.0	-5198.615418177917
