# Supplementary material for: Systematic Study of Hard-Wall Confinement-Induced Effects on Atomic Electronic Structure
Source: J Phys Chem A. 2025 Jan 29;129(11):2791–805. doi: 10.1021/acs.jpca.4c05641 (PMC11931545; doi:10.1021/acs.jpca.4c05641)
Supplement: Supplementary file 1 — jp4c05641_si_001.zip [file jp4c05641_si_001.zip › csvfiles/Ag_[Kr]4d94f1_cation_hard-wall_restricted_pw.csv]

1.0	-5020.855337385372
1.1	-5076.101929002469
1.2	-5112.055729492408
1.3	-5136.007771816132
1.4	-5152.281738045883
1.5	-5163.52605941609
1.6	-5171.4091595211175
1.7	-5177.007862328818
1.8	-5181.031729637635
1.9	-5183.956588973672
2.0	-5186.106234985442
2.1	-5187.703708708441
2.2	-5188.904234415182
2.3	-5189.816807213591
2.4	-5190.518583891834
2.5	-5191.064607867518
2.6	-5191.494451548669
2.7	-5191.8367911758905
2.8	-5192.112578861448
2.9	-5192.337254593543
3.0	-5192.522296965188
3.1	-5192.676316120293
3.2	-5192.805828441728
3.3	-5192.915809101544
3.4	-5193.010088916131
3.5	-5193.091641560375
3.6	-5193.162793150322
3.7	-5193.225376500677
3.8	-5193.280845670381
3.9	-5193.330361764629
4.0	-5193.374857755761
4.1	-5193.415087847375
4.2	-5193.451665349794
4.3	-5193.485091938812
4.4	-5193.515780400129
4.5	-5193.54407240843
4.6	-5193.57025249519
4.7	-5193.594559072996
4.8	-5193.617193172595
4.9	-5193.638325394177
5.0	-5193.658101457275
5.1	-5193.676646647129
5.2	-5193.6940693884235
5.3	-5193.710464127264
5.4	-5193.725913661233
5.5	-5193.7404910311
5.6	-5193.754261060022
5.7	-5193.7672816109625
5.8	-5193.779604616836
5.9	-5193.791276928789
6.0	-5193.80234101537
6.1	-5193.8128355429
6.2	-5193.822795859551
6.3	-5193.83225439885
6.4	-5193.841241019727
6.5	-5193.849783294446
6.6	-5193.857906752036
6.7	-5193.865635087539
6.8	-5193.872990341278
6.9	-5193.87999305374
7.0	-5193.886662401038
7.1	-5193.8930163126515
7.2	-5193.899071575584
7.3	-5193.90484392648
7.4	-5193.910348133572
7.5	-5193.91559806985
7.6	-5193.920606779499
7.7	-5193.925386536722
7.8	-5193.929948900573
7.9	-5193.934304763644
8.0	-5193.938464397111
8.1	-5193.94243749213
8.2	-5193.946233197365
8.3	-5193.949860154266
8.4	-5193.953326528849
8.5	-5193.956640041977
8.6	-5193.959807996656
8.7	-5193.9628373035775
8.8	-5193.9657345054
8.9	-5193.968505798477
9.0	-5193.971157053851
9.1	-5193.9736938362275
9.2	-5193.976121422143
9.3	-5193.978444816991
9.4	-5193.980668770037
9.5	-5193.982797790064
9.6	-5193.984836158298
9.7	-5193.986787941558
9.8	-5193.988657004765
9.9	-5193.990447021453
10.0	-5193.992161485212
40.0	-5194.030563126996
