# Supplementary material for: Systematic Study of Hard-Wall Confinement-Induced Effects on Atomic Electronic Structure
Source: J Phys Chem A. 2025 Jan 29;129(11):2791–805. doi: 10.1021/acs.jpca.4c05641 (PMC11931545; doi:10.1021/acs.jpca.4c05641)
Supplement: Supplementary file 1 — jp4c05641_si_001.zip [file jp4c05641_si_001.zip › csvfiles/Ag_[Kr]4d94f1_cation_hard-wall_restricted_r2scan.csv]

1.0	-5026.272028837709
1.1	-5081.525788848717
1.2	-5117.4695717713175
1.3	-5141.400746711634
1.4	-5157.647156385434
1.5	-5168.86013518908
1.6	-5176.710236636259
1.7	-5182.275883249389
1.8	-5186.267818051999
1.9	-5189.162700186856
2.0	-5191.284845997924
2.1	-5192.857569286916
2.2	-5194.03616917251
2.3	-5194.929580016562
2.4	-5195.614809543974
2.5	-5196.146702260588
2.6	-5196.564606074293
2.7	-5196.8969785817335
2.8	-5197.164542998464
2.9	-5197.382533662056
3.0	-5197.562236533318
3.1	-5197.712086001506
3.2	-5197.838439380435
3.3	-5197.946128425266
3.4	-5198.038855969135
3.5	-5198.119480740394
3.6	-5198.190226420706
3.7	-5198.2528354980805
3.8	-5198.308682672837
3.9	-5198.35885974465
4.0	-5198.404239775641
4.1	-5198.4455256222245
4.2	-5198.483286952274
4.3	-5198.517988724197
4.4	-5198.55001311824
4.5	-5198.579676565494
4.6	-5198.607242996618
4.7	-5198.63293423128
4.8	-5198.6569381254785
4.9	-5198.679414958085
5.0	-5198.700502539846
5.1	-5198.720320295625
5.2	-5198.738972414196
5.3	-5198.756550384957
5.4	-5198.773135188472
5.5	-5198.788799014773
5.6	-5198.803606502542
5.7	-5198.81761592361
5.8	-5198.830879669665
5.9	-5198.843445855828
6.0	-5198.85535829895
6.1	-5198.8666572075035
6.2	-5198.8773796078995
6.3	-5198.887559701066
6.4	-5198.897229165522
6.5	-5198.906417401062
6.6	-5198.91515172283
6.7	-5198.923457511157
6.8	-5198.931358360551
6.9	-5198.938876251429
7.0	-5198.946031739
7.1	-5198.9528441345055
7.2	-5198.959331646278
7.3	-5198.965511494895
7.4	-5198.97139999508
7.5	-5198.9770126146095
7.6	-5198.982364021216
7.7	-5198.987468124799
7.8	-5198.992338138542
7.9	-5198.996986672889
8.0	-5199.001425838138
8.1	-5199.005667200837
8.2	-5199.009721303965
8.3	-5199.013597409327
8.4	-5199.017303948671
8.5	-5199.020849058107
8.6	-5199.024239696395
8.7	-5199.027483280755
8.8	-5199.030586627552
8.9	-5199.033556231544
9.0	-5199.0363982868475
9.1	-5199.039118669589
9.2	-5199.041722961036
9.3	-5199.044216525131
9.4	-5199.046604420721
9.5	-5199.048891410033
9.6	-5199.051082052453
9.7	-5199.053180724285
9.8	-5199.055191568694
9.9	-5199.057118485107
10.0	-5199.058965166052
40.0	-5199.1015430664365
