# Supplementary material for: Systematic Study of Hard-Wall Confinement-Induced Effects on Atomic Electronic Structure
Source: J Phys Chem A. 2025 Jan 29;129(11):2791–805. doi: 10.1021/acs.jpca.4c05641 (PMC11931545; doi:10.1021/acs.jpca.4c05641)
Supplement: Supplementary file 1 — jp4c05641_si_001.zip [file jp4c05641_si_001.zip › csvfiles/Ag_[Kr]4d94f1_cation_hard-wall_unrestricted.csv]

1.0	-5025.800500109028
1.1	-5080.98023228337
1.2	-5116.883320332202
1.3	-5140.79560511308
1.4	-5157.037400995127
1.5	-5168.255008234258
1.6	-5176.115525152934
1.7	-5181.694951412527
1.8	-5185.702318432575
1.9	-5188.613083342061
2.0	-5190.750750223119
2.1	-5192.338107078212
2.2	-5193.530144717913
2.3	-5194.435639914987
2.4	-5195.131547673994
2.5	-5195.672728890034
2.6	-5196.098594539785
2.7	-5196.437680862412
2.8	-5196.710820419482
2.9	-5196.933352255829
3.0	-5197.116670371407
3.1	-5197.269314338362
3.2	-5197.397741793138
3.3	-5197.506879036379
3.4	-5197.600516217893
3.5	-5197.6815931547035
3.6	-5197.75240775655
3.7	-5197.814769335155
3.8	-5197.870112375182
3.9	-5197.919581699815
4.0	-5197.964096762895
4.1	-5198.004400570543
4.2	-5198.041097181884
4.3	-5198.0746806515335
4.4	-5198.105557501648
4.5	-5198.134064265297
4.6	-5198.160481249289
4.7	-5198.185043379323
4.8	-5198.207948782377
4.9	-5198.229365603816
5.0	-5198.249437441721
5.1	-5198.268287695401
5.2	-5198.286023055429
5.3	-5198.302736317823
5.4	-5198.318508661477
5.5	-5198.333411502653
5.6	-5198.347508012241
5.7	-5198.360854368115
5.8	-5198.373500794196
5.9	-5198.385492431214
6.0	-5198.396870068515
6.1	-5198.40767076306
6.2	-5198.417928362602
6.3	-5198.427673946071
6.4	-5198.43693619242
6.5	-5198.445741688201
6.6	-5198.454115181418
6.7	-5198.462079790224
6.8	-5198.4696571749
6.9	-5198.476867679012
7.0	-5198.483730446611
7.1	-5198.49026351977
7.2	-5198.496483920828
7.3	-5198.502407722635
7.4	-5198.5080501105795
7.5	-5198.513425436802
7.6	-5198.5185472708945
7.7	-5198.523428445013
7.8	-5198.528081097121
7.9	-5198.53251670441
8.0	-5198.536746134389
8.1	-5198.540779662595
8.2	-5198.544627011715
8.3	-5198.548297383132
8.4	-5198.551799486814
8.5	-5198.555141570124
8.6	-5198.55833144268
8.7	-5198.561376500049
8.8	-5198.564283746063
8.9	-5198.567059811914
9.0	-5198.569710976934
9.1	-5198.5722431877375
9.2	-5198.574662077962
9.3	-5198.576972987666
9.4	-5198.579180981895
9.5	-5198.581290867729
9.6	-5198.583307210314
9.7	-5198.585234346962
9.8	-5198.5870763985395
9.9	-5198.588837280475
10.0	-5198.590521503172
40.0	-5198.626506869184
