# Supplementary material for: Systematic Study of Hard-Wall Confinement-Induced Effects on Atomic Electronic Structure
Source: J Phys Chem A. 2025 Jan 29;129(11):2791–805. doi: 10.1021/acs.jpca.4c05641 (PMC11931545; doi:10.1021/acs.jpca.4c05641)
Supplement: Supplementary file 1 — jp4c05641_si_001.zip [file jp4c05641_si_001.zip › csvfiles/Ag_[Kr]4d94f1_cation_hard-wall_unrestricted_pw.csv]

1.0	-5020.900638599375
1.1	-5076.144919076953
1.2	-5112.096744860363
1.3	-5136.046974724227
1.4	-5152.319228649119
1.5	-5163.561931678233
1.6	-5171.443518025612
1.7	-5177.0408214728
1.8	-5181.063407874764
1.9	-5183.987103225422
2.0	-5186.135696596982
2.1	-5187.732220946508
2.2	-5188.931891159935
2.3	-5189.843692499384
2.4	-5190.544772026944
2.5	-5191.090163939204
2.6	-5191.519432169795
2.7	-5191.861245363263
2.8	-5192.136548959308
2.9	-5192.3607771749885
3.0	-5192.545403664723
3.1	-5192.699034369512
3.2	-5192.828182094697
3.3	-5192.937818953696
3.4	-5193.031773126857
3.5	-5193.113015996801
3.6	-5193.183871671341
3.7	-5193.246171198115
3.8	-5193.301367081564
3.9	-5193.35061906717
4.0	-5193.394858948949
4.1	-5193.434839924532
4.2	-5193.471174459114
4.3	-5193.504363533174
4.4	-5193.534819373151
4.5	-5193.562883214482
4.6	-5193.5888392534935
4.7	-5193.612925655004
4.8	-5193.6353432734295
4.9	-5193.656262589427
5.0	-5193.675829246841
5.1	-5193.694168488139
5.2	-5193.711388718854
5.3	-5193.727584381723
5.4	-5193.7428382814
5.5	-5193.757223471267
5.6	-5193.770804788936
5.7	-5193.783640111813
5.8	-5193.795781384794
5.9	-5193.807275467359
6.0	-5193.818164832241
6.1	-5193.828488145026
6.2	-5193.838280747739
6.3	-5193.847575062831
6.4	-5193.856400932886
6.5	-5193.86478590863
6.6	-5193.872755493004
6.7	-5193.880333350097
6.8	-5193.887541485427
6.9	-5193.894400400538
7.0	-5193.900929229238
7.1	-5193.907145855321
7.2	-5193.9130670176155
7.3	-5193.918708401856
7.4	-5193.92408472343
7.5	-5193.929209800677
7.6	-5193.934096621581
7.7	-5193.938757403106
7.8	-5193.943203646134
7.9	-5193.947446184302
8.0	-5193.951495229739
8.1	-5193.955360414079
8.2	-5193.959050826476
8.3	-5193.9625750492905
8.4	-5193.965941189773
8.5	-5193.969156910288
8.6	-5193.972229456004
8.7	-5193.97516568068
8.8	-5193.977972070595
8.9	-5193.980654766965
9.0	-5193.983219586334
9.1	-5193.985672039987
9.2	-5193.9880173521815
9.3	-5193.990260477218
9.4	-5193.992406114136
9.5	-5193.994458722811
9.6	-5193.9964225367685
9.7	-5193.998301576208
9.8	-5194.0000996606095
9.9	-5194.001820419278
10.0	-5194.003467302779
40.0	-5194.039449364469
