# Supplementary material for: Systematic Study of Hard-Wall Confinement-Induced Effects on Atomic Electronic Structure
Source: J Phys Chem A. 2025 Jan 29;129(11):2791–805. doi: 10.1021/acs.jpca.4c05641 (PMC11931545; doi:10.1021/acs.jpca.4c05641)
Supplement: Supplementary file 1 — jp4c05641_si_001.zip [file jp4c05641_si_001.zip › csvfiles/Ag_[Kr]4d94f1_cation_hard-wall_unrestricted_r2scan.csv]

1.0	-5026.335425927504
1.1	-5081.5859769364
1.2	-5117.527055645926
1.3	-5141.455795657608
1.4	-5157.699956395384
1.5	-5168.910858360137
1.6	-5176.759059704402
1.7	-5182.322980949162
1.8	-5186.313353653676
1.9	-5189.206817883074
2.0	-5191.327671465906
2.1	-5192.8992079003765
2.2	-5194.0767109152885
2.3	-5194.969100528269
2.4	-5195.653370342319
2.5	-5196.1843512737005
2.6	-5196.601378716068
2.7	-5196.932898790343
2.8	-5197.199626851821
2.9	-5197.416791339066
3.0	-5197.595674953703
3.1	-5197.744710886487
3.2	-5197.870256957346
3.3	-5197.977146794609
3.4	-5198.069086224645
3.5	-5198.148937618676
3.6	-5198.218928663235
3.7	-5198.280805739073
3.8	-5198.335946820901
3.9	-5198.385446293913
4.0	-5198.430178948284
4.1	-5198.470848525354
4.2	-5198.508024860343
4.3	-5198.5421724495245
4.4	-5198.573672526246
4.5	-5198.602840212575
4.6	-5198.629937897469
4.7	-5198.655185730672
4.8	-5198.678769854148
4.9	-5198.70084888566
5.0	-5198.721559092129
5.1	-5198.7410184617975
5.2	-5198.759329896382
5.3	-5198.776583806951
5.4	-5198.792860224397
5.5	-5198.808230375427
5.6	-5198.822757831189
5.7	-5198.836499648107
5.8	-5198.849506639953
5.9	-5198.861825234848
6.0	-5198.87349770202
6.1	-5198.8845630693295
6.2	-5198.895057674626
6.3	-5198.905015557391
6.4	-5198.914468744524
6.5	-5198.923447512865
6.6	-5198.931980707811
6.7	-5198.940096305965
6.8	-5198.9478226940655
6.9	-5198.955188920474
7.0	-5198.9622165040955
7.1	-5198.968921304491
7.2	-5198.975315954766
7.3	-5198.981414475397
7.4	-5198.987230750116
7.5	-5198.992777813537
7.6	-5198.998068742142
7.7	-5199.0031161974275
7.8	-5199.007931974254
7.9	-5199.0125277939505
8.0	-5199.016914130785
8.1	-5199.021101195668
8.2	-5199.025099823595
8.3	-5199.028918211127
8.4	-5199.032565768687
8.5	-5199.036050825039
8.6	-5199.039381144075
8.7	-5199.042564141168
8.8	-5199.04560694534
8.9	-5199.048516357409
9.0	-5199.051298772166
9.1	-5199.0539601604605
9.2	-5199.056506145887
9.3	-5199.058942066123
9.4	-5199.061273035694
9.5	-5199.063503945462
9.6	-5199.0656394548805
9.7	-5199.067683958612
9.8	-5199.06964156524
9.9	-5199.071516176162
10.0	-5199.073311456435
40.0	-5199.113862966295
