# Supplementary material for: Systematic Study of Hard-Wall Confinement-Induced Effects on Atomic Electronic Structure
Source: J Phys Chem A. 2025 Jan 29;129(11):2791–805. doi: 10.1021/acs.jpca.4c05641 (PMC11931545; doi:10.1021/acs.jpca.4c05641)
Supplement: Supplementary file 1 — jp4c05641_si_001.zip [file jp4c05641_si_001.zip › csvfiles/Ag_[Kr]4d94f2_hard-wall_restricted_pbe.csv]

1.0	-5008.589933319978
1.1	-5067.160642898503
1.2	-5105.583481874528
1.3	-5131.411042567114
1.4	-5149.136039973795
1.5	-5161.52019114045
1.6	-5170.310336671311
1.7	-5176.639133826083
1.8	-5181.25686554384
1.9	-5184.669650398091
2.0	-5187.224163807599
2.1	-5189.16092531174
2.2	-5190.6486155952725
2.3	-5191.806645220585
2.4	-5192.72026435203
2.5	-5193.4508268706995
2.6	-5194.04284330649
2.7	-5194.528870811934
2.8	-5194.932927682944
2.9	-5195.272891768542
3.0	-5195.562194110378
3.1	-5195.811021116889
3.2	-5196.027172526656
3.3	-5196.216677395514
3.4	-5196.384239337425
3.5	-5196.533560772498
3.6	-5196.667581013331
3.7	-5196.78865262141
3.8	-5196.898673230926
3.9	-5196.999184971929
4.0	-5197.091450114994
4.1	-5197.176509102483
4.2	-5197.255225413843
4.3	-5197.328320504178
4.4	-5197.396401192756
4.5	-5197.459981268229
4.6	-5197.519498631313
4.7	-5197.575328973524
4.8	-5197.62779675125
4.9	-5197.677184031807
5.0	-5197.723737656024
5.1	-5197.767675059136
5.2	-5197.809189014359
5.3	-5197.848451509518
5.4	-5197.885616918117
5.5	-5197.920824600853
5.6	-5197.95420103912
5.7	-5197.98586159128
5.8	-5198.015911939485
5.9	-5198.04444928677
6.0	-5198.071563351351
6.1	-5198.097337196907
6.2	-5198.121847930914
6.3	-5198.145167295448
6.4	-5198.167362171817
6.5	-5198.188495014613
6.6	-5198.208624229086
6.7	-5198.227804500726
6.8	-5198.246087087504
6.9	-5198.2635200784225
7.0	-5198.280148626411
7.1	-5198.296015157579
7.2	-5198.311159561568
7.3	-5198.325619364214
7.4	-5198.3394298868325
7.5	-5198.352624391274
7.6	-5198.365234214868
7.7	-5198.377288893691
7.8	-5198.388816278157
7.9	-5198.399842639395
8.0	-5198.4103927682345
8.1	-5198.42049006737
8.2	-5198.43015663732
8.3	-5198.439413356379
8.4	-5198.448279955649
8.5	-5198.456775088648
8.6	-5198.464916396312
8.7	-5198.472720568194
8.8	-5198.4802033993465
8.9	-5198.487379843527
9.0	-5198.494264062731
9.1	-5198.500869473799
9.2	-5198.507208792197
9.3	-5198.513294072646
9.4	-5198.51913674715
9.5	-5198.5247476617815
9.6	-5198.530137109415
9.7	-5198.535314862031
9.8	-5198.540290200677
9.9	-5198.545071942603
10.0	-5198.5496684681075
40.0	-5198.670925723553
