# Supplementary material for: Systematic Study of Hard-Wall Confinement-Induced Effects on Atomic Electronic Structure
Source: J Phys Chem A. 2025 Jan 29;129(11):2791–805. doi: 10.1021/acs.jpca.4c05641 (PMC11931545; doi:10.1021/acs.jpca.4c05641)
Supplement: Supplementary file 1 — jp4c05641_si_001.zip [file jp4c05641_si_001.zip › csvfiles/Ag_[Kr]4d94f2_hard-wall_restricted_pw.csv]

1.0	-5003.681848458432
1.1	-5062.3187247168735
1.2	-5100.7914846304075
1.3	-5126.657923066628
1.4	-5144.414222847428
1.5	-5156.824350031359
1.6	-5165.636562822022
1.7	-5171.984394112324
1.8	-5176.618668357693
1.9	-5180.0458533836345
2.0	-5182.61287202694
2.1	-5184.560441818046
2.2	-5186.057418445298
2.3	-5187.223375092601
2.4	-5188.143714559593
2.5	-5188.879932532798
2.6	-5189.476669146444
2.7	-5189.9665981865255
2.8	-5190.373841664035
2.9	-5190.716368924703
3.0	-5191.007691353432
3.1	-5191.258065743027
3.2	-5191.4753534337715
3.3	-5191.665637379731
3.4	-5191.833668344427
3.5	-5191.9831899887195
3.6	-5192.117177700318
3.7	-5192.238015614297
3.8	-5192.347629032631
3.9	-5192.447584388032
4.0	-5192.539165382092
4.1	-5192.623431463986
4.2	-5192.701263092338
4.3	-5192.773397016272
4.4	-5192.840453949687
4.5	-5192.902960404632
4.6	-5192.961366005727
4.7	-5193.01605728577
4.8	-5193.067368728542
4.9	-5193.115591643937
5.0	-5193.160981331942
5.1	-5193.203762888517
5.2	-5193.244135929833
5.3	-5193.282278452817
5.4	-5193.318350002892
5.5	-5193.352494284581
5.6	-5193.384841322273
5.7	-5193.415509258113
5.8	-5193.444605852416
5.9	-5193.472229745334
6.0	-5193.498471519534
6.1	-5193.523414602822
6.2	-5193.547136037342
6.3	-5193.569707138499
6.4	-5193.5911940631695
6.5	-5193.611658302084
6.6	-5193.631157108467
6.7	-5193.64974387358
6.8	-5193.667468458202
6.9	-5193.6843774848385
7.0	-5193.700514598172
7.1	-5193.715920698284
7.2	-5193.730634149526
7.3	-5193.7446909687815
7.4	-5193.758124996634
7.5	-5193.770968051516
7.6	-5193.783250072098
7.7	-5193.794999245266
7.8	-5193.806242125552
7.9	-5193.817003743353
8.0	-5193.827307705441
8.1	-5193.837176287423
8.2	-5193.846630519156
8.3	-5193.855690263907
8.4	-5193.864374292038
8.5	-5193.872700348973
8.6	-5193.88068521865
8.7	-5193.888344782244
8.8	-5193.895694073286
8.9	-5193.902747328744
9.0	-5193.909518036814
9.1	-5193.916018981147
9.2	-5193.922262282878
9.3	-5193.928259439159
9.4	-5193.934021359364
9.5	-5193.939558399615
9.6	-5193.944880393918
9.7	-5193.949996684286
9.8	-5193.954916148886
9.9	-5193.959647227405
10.0	-5193.964197946522
40.0	-5194.086253121343
