# Supplementary material for: Systematic Study of Hard-Wall Confinement-Induced Effects on Atomic Electronic Structure
Source: J Phys Chem A. 2025 Jan 29;129(11):2791–805. doi: 10.1021/acs.jpca.4c05641 (PMC11931545; doi:10.1021/acs.jpca.4c05641)
Supplement: Supplementary file 1 — jp4c05641_si_001.zip [file jp4c05641_si_001.zip › csvfiles/Ag_[Kr]4d94f2_hard-wall_restricted_r2scan.csv]

1.0	-5009.109894459319
1.1	-5067.748857972107
1.2	-5106.207119053565
1.3	-5132.048662044629
1.4	-5149.7736529479025
1.5	-5162.148796343655
1.6	-5170.924360709889
1.7	-5177.235416411427
1.8	-5181.833968387433
1.9	-5185.227365979816
2.0	-5187.763135520278
2.1	-5189.68235818475
2.2	-5191.154044515451
2.3	-5192.297765171402
2.4	-5193.198809023203
2.5	-5193.918489585057
2.6	-5194.501227558601
2.7	-5194.979476111937
2.8	-5195.377122829362
2.9	-5195.711922952195
3.0	-5195.997184429637
3.1	-5196.242975097961
3.2	-5196.456981492733
3.3	-5196.645124640674
3.4	-5196.812005686729
3.5	-5196.961228623497
3.6	-5197.095638719206
3.7	-5197.2175000812185
3.8	-5197.328628080656
3.9	-5197.430489719654
4.0	-5197.5242802095845
4.1	-5197.610981461251
4.2	-5197.691406989635
4.3	-5197.766236639157
4.4	-5197.836043460472
4.5	-5197.901314655092
4.6	-5197.962467942244
4.7	-5198.01986443964
4.8	-5198.073818817353
4.9	-5198.124607310346
5.0	-5198.172474122632
5.1	-5198.217636509681
5.2	-5198.2602886277045
5.3	-5198.300604554168
5.4	-5198.338741002804
5.5	-5198.374839880427
5.6	-5198.409030636388
5.7	-5198.441432529691
5.8	-5198.472155919074
5.9	-5198.501304389437
6.0	-5198.528975045116
6.1	-5198.5552594656365
6.2	-5198.580244396468
6.3	-5198.6040122074455
6.4	-5198.626640213077
6.5	-5198.64819807721
6.6	-5198.668746484918
6.7	-5198.688339349067
6.8	-5198.7070264112635
6.9	-5198.724854527382
7.0	-5198.741868124229
7.1	-5198.7581094996785
7.2	-5198.773618183789
7.3	-5198.788432080304
7.4	-5198.802586864359
7.5	-5198.816116279336
7.6	-5198.8290521663375
7.7	-5198.841424576984
7.8	-5198.853261979858
7.9	-5198.864591169103
8.0	-5198.875437320167
8.1	-5198.885824253776
8.2	-5198.895774556348
8.3	-5198.905309541192
8.4	-5198.914449245572
8.5	-5198.923212556227
8.6	-5198.931617351242
8.7	-5198.939680584075
8.8	-5198.9474183137
8.9	-5198.954845713383
9.0	-5198.961977101352
9.1	-5198.968826011053
9.2	-5198.975405262301
9.3	-5198.981727020309
9.4	-5198.987802837722
9.5	-5198.993643677713
9.6	-5198.99925993928
9.7	-5199.004661477862
9.8	-5199.009857630773
9.9	-5199.01485726692
10.0	-5199.01966880543
40.0	-5199.152949304034
