# Supplementary material for: Systematic Study of Hard-Wall Confinement-Induced Effects on Atomic Electronic Structure
Source: J Phys Chem A. 2025 Jan 29;129(11):2791–805. doi: 10.1021/acs.jpca.4c05641 (PMC11931545; doi:10.1021/acs.jpca.4c05641)
Supplement: Supplementary file 1 — jp4c05641_si_001.zip [file jp4c05641_si_001.zip › csvfiles/Ag_[Kr]4d94f2_hard-wall_unrestricted_pbe.csv]

1.0	-5008.696720533114
1.1	-5067.261610897285
1.2	-5105.679380078024
1.3	-5131.5023177474
1.4	-5149.223051036793
1.5	-5161.603299734234
1.6	-5170.389923778882
1.7	-5176.715587971185
1.8	-5181.330566032063
1.9	-5184.740953734452
2.0	-5187.293394741223
2.1	-5189.228371879065
2.2	-5190.714527206157
2.3	-5191.871232980451
2.4	-5192.783702994836
2.5	-5193.513257802425
2.6	-5194.104378330056
2.7	-5194.589596162018
2.8	-5194.992908058314
2.9	-5195.332174126433
3.0	-5195.620811069719
3.1	-5195.868993894139
3.2	-5196.084513397698
3.3	-5196.273391719866
3.4	-5196.440327207742
3.5	-5196.589018360392
3.6	-5196.722401676542
3.7	-5196.842827830207
3.8	-5196.952193354403
3.9	-5197.052039955472
4.0	-5197.14363006927
4.1	-5197.228004814174
4.2	-5197.306028784423
4.3	-5197.378424916096
4.4	-5197.445801800981
4.5	-5197.508675212352
4.6	-5197.567485166033
4.7	-5197.622609515772
4.8	-5197.674374845802
4.9	-5197.7230652441185
5.0	-5197.768929402509
5.1	-5197.812186390855
5.2	-5197.853030371101
5.3	-5197.891634461903
5.4	-5197.928153914105
5.5	-5197.962728727832
5.6	-5197.995485812425
5.7	-5198.026540772875
5.8	-5198.055999388692
5.9	-5198.083958842186
6.0	-5198.110508740208
6.1	-5198.135731968661
6.2	-5198.159705410388
6.3	-5198.182500551324
6.4	-5198.204183996662
6.5	-5198.224817913705
6.6	-5198.2444604153725
6.7	-5198.26316589352
6.8	-5198.280985314324
6.9	-5198.297966477931
7.0	-5198.314154252711
7.1	-5198.329590784814
7.2	-5198.344315688415
7.3	-5198.358366219199
7.4	-5198.371777432904
7.5	-5198.384582330474
7.6	-5198.396811993025
7.7	-5198.408495705293
7.8	-5198.419661070715
7.9	-5198.430334117834
8.0	-5198.440539399372
8.1	-5198.4503000842815
8.2	-5198.459638044037
8.3	-5198.46857393322
8.4	-5198.477127264859
8.5	-5198.485316480546
8.6	-5198.49315901607
8.7	-5198.500671361884
8.8	-5198.50786911983
8.9	-5198.514767055778
9.0	-5198.5213791480155
9.1	-5198.5277186332505
9.2	-5198.533798049914
9.3	-5198.539629279135
9.4	-5198.545223583078
9.5	-5198.550591642258
9.6	-5198.555743590058
9.7	-5198.560689045159
9.8	-5198.565437142695
9.9	-5198.5699965616805
10.0	-5198.574375551907
40.0	-5198.685868071815
