# Supplementary material for: Systematic Study of Hard-Wall Confinement-Induced Effects on Atomic Electronic Structure
Source: J Phys Chem A. 2025 Jan 29;129(11):2791–805. doi: 10.1021/acs.jpca.4c05641 (PMC11931545; doi:10.1021/acs.jpca.4c05641)
Supplement: Supplementary file 1 — jp4c05641_si_001.zip [file jp4c05641_si_001.zip › csvfiles/Ag_[Kr]4d94f2_hard-wall_unrestricted_pw.csv]

1.0	-5003.783581239805
1.1	-5062.414782448708
1.2	-5100.882626091419
1.3	-5126.744582825616
1.4	-5144.496718340166
1.5	-5156.902979022677
1.6	-5165.711631559467
1.7	-5172.056216013047
1.8	-5176.68755486964
1.9	-5180.11210521805
2.0	-5182.676772737707
2.1	-5184.62225361685
2.2	-5186.117379720848
2.3	-5187.281699196087
2.4	-5188.200589573946
2.5	-5188.935521840122
2.6	-5189.531112640496
2.7	-5190.020013972765
2.8	-5190.426328081017
2.9	-5190.7680067212805
3.0	-5191.058545882342
3.1	-5191.308189065252
3.2	-5191.524786272021
3.3	-5191.71441089487
3.4	-5191.881805733922
3.5	-5192.030707920205
3.6	-5192.164087594866
3.7	-5192.28432479222
3.8	-5192.393341728488
3.9	-5192.492702638283
4.0	-5192.583689787521
4.1	-5192.6673618274035
4.2	-5192.74459893772
4.3	-5192.8161379947505
4.4	-5192.882600144294
4.5	-5192.944512545347
4.6	-5193.002325607808
4.7	-5193.056426726363
4.8	-5193.1071512730805
4.9	-5193.154791435921
5.0	-5193.199603354975
5.1	-5193.241812910171
5.2	-5193.281620433372
5.3	-5193.319204563264
5.4	-5193.354725410451
5.5	-5193.388327169223
5.6	-5193.420140281121
5.7	-5193.450283235981
5.8	-5193.478864078656
5.9	-5193.505981674557
6.0	-5193.53172677863
6.1	-5193.55618294229
6.2	-5193.579427288202
6.3	-5193.60153117346
6.4	-5193.62256076249
6.5	-5193.642577522961
6.6	-5193.661638658615
6.7	-5193.6797974879255
6.8	-5193.697103778388
6.9	-5193.7136040416235
7.0	-5193.72934179689
7.1	-5193.744357805573
7.2	-5193.758690282795
7.3	-5193.772375087265
7.4	-5193.785445894016
7.5	-5193.797934350489
7.6	-5193.809870219312
7.7	-5193.82128150863
7.8	-5193.832194591531
7.9	-5193.842634315942
8.0	-5193.852624105465
8.1	-5193.862186052743
8.2	-5193.871341005404
8.3	-5193.880108646085
8.4	-5193.888507566085
8.5	-5193.896555334122
8.6	-5193.904268560006
8.7	-5193.911662953397
8.8	-5193.918753379556
8.9	-5193.9255539106225
9.0	-5193.932077873026
9.1	-5193.9383378924
9.2	-5193.944345935328
9.3	-5193.950113348373
9.4	-5193.955650893756
9.5	-5193.9609687843695
9.6	-5193.966076714814
9.7	-5193.970983891069
9.8	-5193.975699059408
9.9	-5193.980230531093
10.0	-5193.984586208082
40.0	-5194.098099369046
