# Supplementary material for: Systematic Study of Hard-Wall Confinement-Induced Effects on Atomic Electronic Structure
Source: J Phys Chem A. 2025 Jan 29;129(11):2791–805. doi: 10.1021/acs.jpca.4c05641 (PMC11931545; doi:10.1021/acs.jpca.4c05641)
Supplement: Supplementary file 1 — jp4c05641_si_001.zip [file jp4c05641_si_001.zip › csvfiles/Ag_[Kr]4d94f2_hard-wall_unrestricted_r2scan.csv]

1.0	-5009.250918696278
1.1	-5067.882309935545
1.2	-5106.334092579363
1.3	-5132.169808949419
1.4	-5149.88948260273
1.5	-5162.259791409917
1.6	-5171.030997534175
1.7	-5177.338147146432
1.8	-5181.933199889177
1.9	-5185.3234404889035
2.0	-5187.856336410479
2.1	-5189.772910827065
2.2	-5191.242135268705
2.3	-5192.383553826532
2.4	-5193.282434690211
2.5	-5194.00006792712
2.6	-5194.580855856976
2.7	-5195.057215116277
2.8	-5195.453007896255
2.9	-5195.7859655387465
3.0	-5196.069379471364
3.1	-5196.313308640573
3.2	-5196.525437218706
3.3	-5196.7116885065425
3.4	-5196.876668842486
3.5	-5197.023988965943
3.6	-5197.156502441579
3.7	-5197.27648386323
3.8	-5197.385762216204
3.9	-5197.485820704225
4.0	-5197.577869872127
4.1	-5197.662902650833
4.2	-5197.7417382695385
4.3	-5197.815057343136
4.4	-5197.883429576682
4.5	-5197.947335879221
4.6	-5198.007186294719
4.7	-5198.063334581451
4.8	-5198.116089806985
4.9	-5198.16572536256
5.0	-5198.212485968639
5.1	-5198.256593148763
5.2	-5198.298249657207
5.3	-5198.337643104805
5.4	-5198.374947475819
5.5	-5198.410318930343
5.6	-5198.4438886644
5.7	-5198.475765083272
5.8	-5198.5060421592525
5.9	-5198.534807015089
6.0	-5198.562141503975
6.1	-5198.5881233838645
6.2	-5198.612826934686
6.3	-5198.636322409068
6.4	-5198.658676447422
6.5	-5198.679951805549
6.6	-5198.700208475557
6.7	-5198.719502204624
6.8	-5198.737885106598
6.9	-5198.755407128508
7.0	-5198.772114716481
7.1	-5198.788051404771
7.2	-5198.80325821974
7.3	-5198.817773877772
7.4	-5198.831634818164
7.5	-5198.844875242793
7.6	-5198.857527237224
7.7	-5198.869620964925
7.8	-5198.881184860015
7.9	-5198.89224576389
8.0	-5198.902829025007
8.1	-5198.912958557618
8.2	-5198.9226568954355
8.3	-5198.931945235768
8.4	-5198.940843549207
8.5	-5198.949370668033
8.6	-5198.95754438174
8.7	-5198.965381550571
8.8	-5198.972897992795
8.9	-5198.980109164465
9.0	-5198.987029168208
9.1	-5198.993671461032
9.2	-5199.000048786669
9.3	-5199.006173163347
9.4	-5199.012056044276
9.5	-5199.01770832227
9.6	-5199.023140287048
9.7	-5199.028361752405
9.8	-5199.033382089268
9.9	-5199.03821009345
10.0	-5199.042854097796
40.0	-5199.168262346601
