# Supplementary material for: Systematic Study of Hard-Wall Confinement-Induced Effects on Atomic Electronic Structure
Source: J Phys Chem A. 2025 Jan 29;129(11):2791–805. doi: 10.1021/acs.jpca.4c05641 (PMC11931545; doi:10.1021/acs.jpca.4c05641)
Supplement: Supplementary file 1 — jp4c05641_si_001.zip [file jp4c05641_si_001.zip › csvfiles/Ag_[Kr]4d95p1_cation_hard-wall_restricted_pbe.csv]

1.0	-4999.3364766207405
1.1	-5061.626193291141
1.2	-5102.540798873863
1.3	-5130.064278427323
1.4	-5148.957262420995
1.5	-5162.15249563571
1.6	-5171.508439539198
1.7	-5178.231920474286
1.8	-5183.123248509388
1.9	-5186.722736049178
2.0	-5189.400732170676
2.1	-5191.414370797737
2.2	-5192.944170749745
2.3	-5194.118121484064
2.4	-5195.027804203779
2.5	-5195.7393313492885
2.6	-5196.300851681445
2.7	-5196.747744834553
2.8	-5197.106243509878
2.9	-5197.395976267246
3.0	-5197.6317642244085
3.1	-5197.824899078448
3.2	-5197.984058616122
3.3	-5198.115967513449
3.4	-5198.2258781360815
3.5	-5198.317923328863
3.6	-5198.395377532989
3.7	-5198.460851751092
3.8	-5198.5164403925255
3.9	-5198.563832805087
4.0	-5198.604398670513
4.1	-5198.639253885934
4.2	-5198.669311753932
4.3	-5198.69532302088
4.4	-5198.717907383358
4.5	-5198.737578418762
4.6	-5198.754763414129
4.7	-5198.769819213603
4.8	-5198.783044938315
4.9	-5198.794692240812
5.0	-5198.804973600711
5.1	-5198.814069061897
5.2	-5198.822131720497
5.3	-5198.829292211891
5.4	-5198.835662388876
5.5	-5198.841338347886
5.6	-5198.8464029237475
5.7	-5198.850927754716
5.8	-5198.854974994581
5.9	-5198.8585987374045
6.0	-5198.861846205274
6.1	-5198.864758742275
6.2	-5198.8673726486995
6.3	-5198.869719881975
6.4	-5198.8718286484755
6.5	-5198.873723904613
6.6	-5198.875427781431
6.7	-5198.876959946504
6.8	-5198.878337913287
6.9	-5198.879577305044
7.0	-5198.8806920829575
7.1	-5198.88169474159
7.2	-5198.882596479028
7.3	-5198.8834073433945
7.4	-5198.884136361441
7.5	-5198.884791649814
7.6	-5198.885380513385
7.7	-5198.885909531159
7.8	-5198.8863846318745
7.9	-5198.886811160943
8.0	-5198.887193940278
8.1	-5198.887537320278
8.2	-5198.887845226947
8.3	-5198.888121204417
8.4	-5198.888368451145
8.5	-5198.8885898547005
8.6	-5198.8887880211005
8.7	-5198.888965302126
8.8	-5198.889123819588
8.9	-5198.889265487692
9.0	-5198.88939203247
9.1	-5198.889505009812
9.2	-5198.88960582172
9.3	-5198.889695731276
9.4	-5198.889775875248
9.5	-5198.889847277123
9.6	-5198.889910857037
9.7	-5198.8899674423255
9.8	-5198.890017776475
9.9	-5198.890062526827
10.0	-5198.8901022928185
40.0	-5198.890408849732
