# Supplementary material for: Systematic Study of Hard-Wall Confinement-Induced Effects on Atomic Electronic Structure
Source: J Phys Chem A. 2025 Jan 29;129(11):2791–805. doi: 10.1021/acs.jpca.4c05641 (PMC11931545; doi:10.1021/acs.jpca.4c05641)
Supplement: Supplementary file 1 — jp4c05641_si_001.zip [file jp4c05641_si_001.zip › csvfiles/Ag_[Kr]4d95p1_cation_hard-wall_restricted_pw.csv]

1.0	-4994.486056415843
1.1	-5056.836585447925
1.2	-5097.7967973027735
1.3	-5125.355451295729
1.4	-5144.276335678416
1.5	-5157.494238293999
1.6	-5166.8689172658615
1.7	-5173.608019011621
1.8	-5178.512387060145
1.9	-5182.1227069510005
2.0	-5184.809617944
2.1	-5186.830503235458
2.2	-5188.366108846289
2.3	-5189.54463495584
2.4	-5190.457856535374
2.5	-5191.172060720543
2.6	-5191.735550314099
2.7	-5192.18383801099
2.8	-5192.543269453831
2.9	-5192.8335677094165
3.0	-5193.069632082143
3.1	-5193.262818368297
3.2	-5193.421856518025
3.3	-5193.553513390569
3.4	-5193.663075267711
3.5	-5193.754702110084
3.6	-5193.831689913866
3.7	-5193.896666708805
3.8	-5193.95174025531
3.9	-5193.99861027811
4.0	-5194.038654438713
4.1	-5194.072994690493
4.2	-5194.102548854295
4.3	-5194.128070969159
4.4	-5194.150183052362
4.5	-5194.169400235409
4.6	-5194.1861507605545
4.7	-5194.200791961839
4.8	-5194.213623094282
4.9	-5194.224895673192
5.0	-5194.234821838741
5.1	-5194.243581147023
5.2	-5194.251326101801
5.3	-5194.258186674793
5.4	-5194.264274010469
5.5	-5194.26968347262
5.6	-5194.274497154235
5.7	-5194.278785954487
5.8	-5194.282611298898
5.9	-5194.286026570405
6.0	-5194.289078301544
6.1	-5194.291807170989
6.2	-5194.294248839682
6.3	-5194.296434652531
6.4	-5194.298392230532
6.5	-5194.3001459715615
6.6	-5194.301717474259
6.7	-5194.30312589954
6.8	-5194.304388278442
6.9	-5194.305519775592
7.0	-5194.306533915845
7.1	-5194.307442779004
7.2	-5194.3082571685845
7.3	-5194.308986757586
7.4	-5194.309640216057
7.5	-5194.310225321275
7.6	-5194.310749055631
7.7	-5194.311217690957
7.8	-5194.311636864426
7.9	-5194.312011644177
8.0	-5194.31234658821
8.1	-5194.312645796677
8.2	-5194.312912957782
8.3	-5194.313151389639
8.4	-5194.313364076839
8.5	-5194.3135537039525
8.6	-5194.313722684901
8.7	-5194.313873189649
8.8	-5194.314007168431
8.9	-5194.314126373252
9.0	-5194.314232377478
9.1	-5194.314326593044
9.2	-5194.314410286926
9.3	-5194.314484595282
9.4	-5194.314550535953
9.5	-5194.314609021098
9.6	-5194.314660866997
9.7	-5194.314706803845
9.8	-5194.31474748481
9.9	-5194.314783493284
10.0	-5194.314815350531
40.0	-5194.315052621317
