# Supplementary material for: Systematic Study of Hard-Wall Confinement-Induced Effects on Atomic Electronic Structure
Source: J Phys Chem A. 2025 Jan 29;129(11):2791–805. doi: 10.1021/acs.jpca.4c05641 (PMC11931545; doi:10.1021/acs.jpca.4c05641)
Supplement: Supplementary file 1 — jp4c05641_si_001.zip [file jp4c05641_si_001.zip › csvfiles/Ag_[Kr]4d95p1_cation_hard-wall_restricted_r2scan.csv]

1.0	-4999.442882946046
1.1	-5061.877632000799
1.2	-5102.889885695565
1.3	-5130.478435029539
1.4	-5149.413911050875
1.5	-5162.6359608037565
1.6	-5172.007890630982
1.7	-5178.739952461637
1.8	-5183.634871005254
1.9	-5187.234651415967
2.0	-5189.910823138871
2.1	-5191.921353420118
2.2	-5193.44735405472
2.3	-5194.6172373432555
2.4	-5195.522877020508
2.5	-5196.230576279005
2.6	-5196.788593033455
2.7	-5197.232368401264
2.8	-5197.58814080073
2.9	-5197.875528981697
3.0	-5198.109326737534
3.1	-5198.300791135676
3.2	-5198.4585630482425
3.3	-5198.589330853721
3.4	-5198.698313904244
3.5	-5198.789614642284
3.6	-5198.866480710476
3.7	-5198.931500066801
3.8	-5198.986747288516
3.9	-5199.0338945885815
4.0	-5199.074296964718
4.1	-5199.109057623352
4.2	-5199.139078768694
4.3	-5199.165101319882
4.4	-5199.1877361022725
4.5	-5199.207488673599
4.6	-5199.224779322053
4.7	-5199.239958971605
4.8	-5199.2533217989485
4.9	-5199.265115331741
5.0	-5199.275548659156
5.1	-5199.284799095887
5.2	-5199.293017499248
5.3	-5199.300332643563
5.4	-5199.306854943042
5.5	-5199.312679446339
5.6	-5199.3178881558215
5.7	-5199.322552135189
5.8	-5199.326732771802
5.9	-5199.330483997208
6.0	-5199.333852827346
6.1	-5199.336880505371
6.2	-5199.339603311944
6.3	-5199.342053250167
6.4	-5199.344258624154
6.5	-5199.346244529682
6.6	-5199.348033270266
6.7	-5199.3496447098105
6.8	-5199.351096576797
6.9	-5199.352404727355
7.0	-5199.353583365001
7.1	-5199.3546452299415
7.2	-5199.355601760206
7.3	-5199.356463245032
7.4	-5199.357238957016
7.5	-5199.357937261066
7.6	-5199.358565703896
7.7	-5199.359131088649
7.8	-5199.359639547698
7.9	-5199.360096621361
8.0	-5199.360507328315
8.1	-5199.36087622143
8.2	-5199.361207426626
8.3	-5199.36150467204
8.4	-5199.361771316345
8.5	-5199.362010382221
8.6	-5199.362224596969
8.7	-5199.36241643198
8.8	-5199.3625881322405
8.9	-5199.36274174181
9.0	-5199.362879113171
9.1	-5199.363001918609
9.2	-5199.363111656207
9.3	-5199.363209665483
9.4	-5199.363297406302
9.5	-5199.363375398738
9.6	-5199.363444931221
9.7	-5199.363506890795
9.8	-5199.363562073936
9.9	-5199.363611198
10.0	-5199.363654905658
40.0	-5199.3639925141515
