# Supplementary material for: Systematic Study of Hard-Wall Confinement-Induced Effects on Atomic Electronic Structure
Source: J Phys Chem A. 2025 Jan 29;129(11):2791–805. doi: 10.1021/acs.jpca.4c05641 (PMC11931545; doi:10.1021/acs.jpca.4c05641)
Supplement: Supplementary file 1 — jp4c05641_si_001.zip [file jp4c05641_si_001.zip › csvfiles/Ag_[Kr]4d95p1_cation_hard-wall_unrestricted.csv]

1.0	-4999.3902917214255
1.1	-5061.676015260331
1.2	-5102.587554708539
1.3	-5130.1085494005865
1.4	-5148.999417357975
1.5	-5162.192792181744
1.6	-5171.547082777682
1.7	-5178.269090262063
1.8	-5183.159109115245
1.9	-5186.757437442551
2.0	-5189.434408295819
2.1	-5191.447137587594
2.2	-5192.97612511943
2.3	-5194.149341660793
2.4	-5195.058351268042
2.5	-5195.7692516291045
2.6	-5196.330179580861
2.7	-5196.776505719569
2.8	-5197.134456371643
2.9	-5197.423655988602
3.0	-5197.658923376204
3.1	-5197.851549246887
3.2	-5198.010211310782
3.3	-5198.141634729176
3.4	-5198.2510726491855
3.5	-5198.3426588014045
3.6	-5198.419668488251
3.7	-5198.484713469421
3.8	-5198.539888763675
3.9	-5198.586884162525
4.0	-5198.627069624114
4.1	-5198.661561163737
4.2	-5198.691272058696
4.3	-5198.716952903993
4.4	-5198.739223137036
4.5	-5198.758595986168
4.6	-5198.775498316942
4.7	-5198.7902864938815
4.8	-5198.803259116172
4.9	-5198.814667283194
5.0	-5198.824722901852
5.1	-5198.833605432795
5.2	-5198.841467386889
5.3	-5198.848438818284
5.4	-5198.854631008665
5.5	-5198.860139496918
5.6	-5198.865046578003
5.7	-5198.869423369757
5.8	-5198.8733315265135
5.9	-5198.876824664825
6.0	-5198.8799495514595
6.1	-5198.882747097266
6.2	-5198.885253190568
6.3	-5198.887499397771
6.4	-5198.889513554122
6.5	-5198.891320263484
6.6	-5198.892941322292
6.7	-5198.894396080325
6.8	-5198.8957017487555
6.9	-5198.896873663476
7.0	-5198.897925512112
7.1	-5198.8988695289245
7.2	-5198.899716663853
7.3	-5198.900476728844
7.4	-5198.901158525171
7.5	-5198.901769955283
7.6	-5198.902318119553
7.7	-5198.902809402431
7.8	-5198.903249547528
7.9	-5198.90364372425
8.0	-5198.903996587239
8.1	-5198.904312328057
8.2	-5198.9045947222385
8.3	-5198.904847170986
8.4	-5198.90507273811
8.5	-5198.905274183369
8.6	-5198.905453992467
8.7	-5198.905614403524
8.8	-5198.905757431641
8.9	-5198.905884890318
9.0	-5198.905998411266
9.1	-5198.906099461677
9.2	-5198.906189360667
9.3	-5198.906269293651
9.4	-5198.906340324828
9.5	-5198.906403409836
9.6	-5198.906459405787
9.7	-5198.906509081165
9.8	-5198.906553124811
9.9	-5198.906592153264
10.0	-5198.906626718725
40.0	-5198.906884956029
