# Supplementary material for: Systematic Study of Hard-Wall Confinement-Induced Effects on Atomic Electronic Structure
Source: J Phys Chem A. 2025 Jan 29;129(11):2791–805. doi: 10.1021/acs.jpca.4c05641 (PMC11931545; doi:10.1021/acs.jpca.4c05641)
Supplement: Supplementary file 1 — jp4c05641_si_001.zip [file jp4c05641_si_001.zip › csvfiles/Ag_[Kr]4d95p1_cation_hard-wall_unrestricted_pw.csv]

1.0	-4994.531344103016
1.1	-5056.878481835218
1.2	-5097.836127331843
1.3	-5125.392741873332
1.4	-5144.311920915247
1.5	-5157.5283440136545
1.6	-5166.901713209009
1.7	-5173.639646069193
1.8	-5178.54296957189
1.9	-5182.1523571821945
2.0	-5184.838436927079
2.1	-5186.858580299872
2.2	-5188.393521072077
2.3	-5189.571447131505
2.4	-5190.484121789705
2.5	-5191.19782174969
2.6	-5191.760840999133
2.7	-5192.20868519057
2.8	-5192.567694643515
2.9	-5192.857588622417
3.0	-5193.093263873208
3.1	-5193.286074580147
3.2	-5193.444749752099
3.3	-5193.5760557456
3.4	-5193.6852785985075
3.5	-5193.776578157581
3.6	-5193.8532503480765
3.7	-5193.91792312013
3.8	-5193.972704117996
3.9	-5194.019292903299
4.0	-5194.059066926547
4.1	-5194.093147888676
4.2	-5194.122453325188
4.3	-5194.147736966333
4.4	-5194.169620505874
4.5	-5194.188618745516
4.6	-5194.205159597311
4.7	-5194.2196000701815
4.8	-5194.232239102532
4.9	-5194.243327903881
5.0	-5194.253078321153
5.1	-5194.261669630273
5.2	-5194.26925406757
5.3	-5194.2759613502685
5.4	-5194.281902380015
5.5	-5194.287172288553
5.6	-5194.291852946991
5.7	-5194.296015040966
5.8	-5194.299719790488
5.9	-5194.303020379515
6.0	-5194.305963147109
6.1	-5194.308588583625
6.2	-5194.310932165546
6.3	-5194.313025056885
6.4	-5194.314894700558
6.5	-5194.316565318696
6.6	-5194.318058336763
6.7	-5194.319392743813
6.8	-5194.320585401104
6.9	-5194.3216513050575
7.0	-5194.322603814024
7.1	-5194.323454842725
7.2	-5194.324215031729
7.3	-5194.3248938928555
7.4	-5194.325499937098
7.5	-5194.326040785285
7.6	-5194.326523265573
7.7	-5194.326953498726
7.8	-5194.32733697372
7.9	-5194.327678613997
8.0	-5194.327982836514
8.1	-5194.32825360389
8.2	-5194.328494471348
8.3	-5194.3287086277305
8.4	-5194.32889893337
8.5	-5194.329067952654
8.6	-5194.32921798424
8.7	-5194.329351087739
8.8	-5194.32946910763
8.9	-5194.329573695344
9.0	-5194.32966632847
9.1	-5194.329748328021
9.2	-5194.329820874954
9.3	-5194.329885024226
9.4	-5194.3299417171875
9.5	-5194.329991794098
9.6	-5194.330036003719
9.7	-5194.330075013188
9.8	-5194.330109416847
9.9	-5194.33013974315
10.0	-5194.330166462407
40.0	-5194.330358914537
