# Supplementary material for: Systematic Study of Hard-Wall Confinement-Induced Effects on Atomic Electronic Structure
Source: J Phys Chem A. 2025 Jan 29;129(11):2791–805. doi: 10.1021/acs.jpca.4c05641 (PMC11931545; doi:10.1021/acs.jpca.4c05641)
Supplement: Supplementary file 1 — jp4c05641_si_001.zip [file jp4c05641_si_001.zip › csvfiles/Ag_[Kr]4d95p1_cation_hard-wall_unrestricted_r2scan.csv]

1.0	-4999.5311788901245
1.1	-5061.9571019150635
1.2	-5102.962913485142
1.3	-5130.546553861859
1.4	-5149.478122890122
1.5	-5162.696959786608
1.6	-5172.0661952885175
1.7	-5178.79597322858
1.8	-5183.688941465281
1.9	-5187.287037186723
2.0	-5189.96173140076
2.1	-5191.970931734109
2.2	-5193.495698507689
2.3	-5194.66440427665
2.4	-5195.568896116206
2.5	-5196.275460303338
2.6	-5196.8323598828765
2.7	-5197.275022443771
2.8	-5197.629702043678
2.9	-5197.9160226112135
3.0	-5198.14878658456
3.1	-5198.339259396687
3.2	-5198.496089094606
3.3	-5198.625969378765
3.4	-5198.734122694878
3.5	-5198.824652480519
3.6	-5198.900805209496
3.7	-5198.965166082038
3.8	-5199.019805427202
3.9	-5199.066390440917
4.0	-5199.10627060619
4.1	-5199.140543582234
4.2	-5199.170106394451
4.3	-5199.195695441362
4.4	-5199.217917949827
4.5	-5199.237276825928
4.6	-5199.2541903800275
4.7	-5199.269008052054
4.8	-5199.2820229698345
4.9	-5199.293482037482
5.0	-5199.303594070014
5.1	-5199.312536241063
5.2	-5199.320459317535
5.3	-5199.327492038308
5.4	-5199.33374473632
5.5	-5199.339312258696
5.6	-5199.344276355849
5.7	-5199.348707907143
5.8	-5199.3526679566485
5.9	-5199.3562100909485
6.0	-5199.359380949662
6.1	-5199.362221372197
6.2	-5199.3647672192865
6.3	-5199.367050067057
6.4	-5199.369097790805
6.5	-5199.370935062939
6.6	-5199.37258377394
6.7	-5199.374063389745
6.8	-5199.375391257051
6.9	-5199.376582861842
7.0	-5199.377652050115
7.1	-5199.378611218229
7.2	-5199.379471479408
7.3	-5199.38024281273
7.4	-5199.380934189988
7.5	-5199.381553676878
7.6	-5199.382108528251
7.7	-5199.382605270033
7.8	-5199.383049777212
7.9	-5199.383447347976
8.0	-5199.383802763261
8.1	-5199.384120336513
8.2	-5199.384403954036
8.3	-5199.384657111579
8.4	-5199.384882951962
8.5	-5199.385084300966
8.6	-5199.385263705044
8.7	-5199.385423462102
8.8	-5199.385565644847
8.9	-5199.385692122676
9.0	-5199.385804574632
9.1	-5199.385904506539
9.2	-5199.38599326257
9.3	-5199.38607233349
9.4	-5199.386142204649
9.5	-5199.386204150543
9.6	-5199.386259040071
9.7	-5199.386307651266
9.8	-5199.38635067889
9.9	-5199.3863887448315
10.0	-5199.386422403857
40.0	-5199.386671646649
