# Supplementary material for: Systematic Study of Hard-Wall Confinement-Induced Effects on Atomic Electronic Structure
Source: J Phys Chem A. 2025 Jan 29;129(11):2791–805. doi: 10.1021/acs.jpca.4c05641 (PMC11931545; doi:10.1021/acs.jpca.4c05641)
Supplement: Supplementary file 1 — jp4c05641_si_001.zip [file jp4c05641_si_001.zip › csvfiles/Ag_[Kr]5s14d10_hard-wall_restricted_pbe.csv]

1.0	-4983.372000108446
1.1	-5050.367930489908
1.2	-5094.496975063174
1.3	-5124.264602850114
1.4	-5144.757152637446
1.5	-5159.114254668832
1.6	-5169.328103945075
1.7	-5176.693781042649
1.8	-5182.071212344803
1.9	-5186.041972507371
2.0	-5189.0056443957055
2.1	-5191.240506379508
2.2	-5192.942630158762
2.3	-5194.251589659027
2.4	-5195.26766931735
2.5	-5196.063556197956
2.6	-5196.692382668005
2.7	-5197.193314891086
2.8	-5197.595468871664
2.9	-5197.920674654902
3.0	-5198.185440492489
3.1	-5198.402357467852
3.2	-5198.581110433317
3.3	-5198.729210448361
3.4	-5198.852529154862
3.5	-5198.9556915198555
3.6	-5199.042366708414
3.7	-5199.115485227767
3.8	-5199.177402350769
3.9	-5199.2300221022415
4.0	-5199.274892076533
4.1	-5199.313276510908
4.2	-5199.346213019802
4.3	-5199.374556954453
4.4	-5199.3990163174
4.5	-5199.4201794106675
4.6	-5199.438536856594
4.7	-5199.454499230489
4.8	-5199.468411251735
4.9	-5199.4805632566395
5.0	-5199.491200514966
5.1	-5199.500530825502
5.2	-5199.508730732163
5.3	-5199.51595062922
5.4	-5199.522318968336
5.5	-5199.527945738508
5.6	-5199.532925349934
5.7	-5199.537339034977
5.8	-5199.541256849316
5.9	-5199.544739346801
6.0	-5199.547838982961
6.1	-5199.550601295632
6.2	-5199.553065900099
6.3	-5199.555267328878
6.4	-5199.557235744031
6.5	-5199.558997540627
6.6	-5199.560575860485
6.7	-5199.561991030049
6.8	-5199.56326093467
6.9	-5199.564401338182
7.0	-5199.565426157889
7.1	-5199.566347700379
7.2	-5199.56717686469
7.3	-5199.567923317532
7.4	-5199.568595644985
7.5	-5199.569201483689
7.6	-5199.569747634871
7.7	-5199.570240162736
7.8	-5199.570684481627
7.9	-5199.571085430412
8.0	-5199.571447338696
8.1	-5199.571774084157
8.2	-5199.572069142991
8.3	-5199.572335634755
8.4	-5199.572576360575
8.5	-5199.572793838225
8.6	-5199.572990332236
8.7	-5199.573167880619
8.8	-5199.573328318968
8.9	-5199.5734733013915
9.0	-5199.573604319202
9.1	-5199.573722717561
9.2	-5199.573829710248
9.3	-5199.573926393369
9.4	-5199.574013756573
9.5	-5199.574092694002
9.6	-5199.5741640136175
9.7	-5199.574228445447
9.8	-5199.574286650119
9.9	-5199.574339224308
10.0	-5199.574386708208
40.0	-5199.574823954418
