# Supplementary material for: Systematic Study of Hard-Wall Confinement-Induced Effects on Atomic Electronic Structure
Source: J Phys Chem A. 2025 Jan 29;129(11):2791–805. doi: 10.1021/acs.jpca.4c05641 (PMC11931545; doi:10.1021/acs.jpca.4c05641)
Supplement: Supplementary file 1 — jp4c05641_si_001.zip [file jp4c05641_si_001.zip › csvfiles/Ag_[Kr]5s14d10_hard-wall_restricted_pw.csv]

1.0	-4978.455467030604
1.1	-5045.523092690465
1.2	-5089.706748976617
1.3	-5119.517032602471
1.4	-5140.043718772462
1.5	-5154.428729925038
1.6	-5164.665774888474
1.7	-5172.050930612539
1.8	-5177.444790074517
1.9	-5181.429395424209
2.0	-5184.404683385569
2.1	-5186.649223604363
2.2	-5188.359343354892
2.3	-5189.674848133431
2.4	-5190.696233456545
2.5	-5191.496377045672
2.6	-5192.128580849633
2.7	-5192.632159399397
2.8	-5193.036356558216
2.9	-5193.363111158101
3.0	-5193.6290230587865
3.1	-5193.84675985998
3.2	-5194.026069922094
3.3	-5194.1745167530935
3.4	-5194.298015133129
3.5	-5194.401225385685
3.6	-5194.48784556514
3.7	-5194.560829714563
3.8	-5194.622552220941
3.9	-5194.674932580173
4.0	-5194.719530863092
4.1	-5194.75762132821
4.2	-5194.790249601031
4.3	-5194.818277400293
4.4	-5194.8424177536235
4.5	-5194.863262894281
4.6	-5194.881306487272
4.7	-5194.89696143079
4.8	-5194.910574184981
4.9	-5194.922436357366
5.0	-5194.932794111665
5.1	-5194.941855838781
5.2	-5194.949798433602
5.3	-5194.956772451848
5.4	-5194.962906357687
5.5	-5194.968310036148
5.6	-5194.973077705212
5.7	-5194.9772903372705
5.8	-5194.981017678564
5.9	-5194.984319937812
6.0	-5194.987249201079
6.1	-5194.989850621305
6.2	-5194.992163420766
6.3	-5194.994221736473
6.4	-5194.996055336444
6.5	-5194.997690226825
6.6	-5194.99914916835
6.7	-5195.000452115763
6.8	-5195.001616593438
6.9	-5195.00265801618
7.0	-5195.003589964775
7.1	-5195.004424421799
7.2	-5195.0051719754765
7.3	-5195.005841994482
7.4	-5195.006442779988
7.5	-5195.006981695906
7.6	-5195.0074652832445
7.7	-5195.0078993582765
7.8	-5195.008289098666
7.9	-5195.008639118086
8.0	-5195.00895353192
8.1	-5195.009236014043
8.2	-5195.009489846899
8.3	-5195.009717966024
8.4	-5195.009922998027
8.5	-5195.010107294959
8.6	-5195.010272964474
8.7	-5195.010421895707
8.8	-5195.010555783374
8.9	-5195.01067614838
9.0	-5195.010784355974
9.1	-5195.010881632351
9.2	-5195.010969079107
9.3	-5195.011047686356
9.4	-5195.011118343775
9.5	-5195.011181851685
9.6	-5195.011238929479
9.7	-5195.011290224233
9.8	-5195.011336318097
9.9	-5195.011377734752
10.0	-5195.011414945444
40.0	-5195.011740923273
