# Supplementary material for: Systematic Study of Hard-Wall Confinement-Induced Effects on Atomic Electronic Structure
Source: J Phys Chem A. 2025 Jan 29;129(11):2791–805. doi: 10.1021/acs.jpca.4c05641 (PMC11931545; doi:10.1021/acs.jpca.4c05641)
Supplement: Supplementary file 1 — jp4c05641_si_001.zip [file jp4c05641_si_001.zip › csvfiles/Ag_[Kr]5s14d10_hard-wall_restricted_r2scan.csv]

1.0	-4983.605309137679
1.1	-5050.74017164737
1.2	-5094.961151462894
1.3	-5124.788235453556
1.4	-5145.317707048691
1.5	-5159.6961457621555
1.6	-5169.920664730145
1.7	-5177.289841843166
1.8	-5182.666079057557
1.9	-5186.632682468668
2.0	-5189.590418944842
2.1	-5191.818366627218
2.2	-5193.513133711908
2.3	-5194.81465793071
2.4	-5195.823471393214
2.5	-5196.612427906669
2.6	-5197.234763250078
2.7	-5197.729711651864
2.8	-5198.126405705427
2.9	-5198.446677004725
3.0	-5198.707014908049
3.1	-5198.919980319758
3.2	-5199.095221612222
3.3	-5199.240210465048
3.4	-5199.360779717889
3.5	-5199.461516149957
3.6	-5199.5460531065755
3.7	-5199.617288392958
3.8	-5199.677547629765
3.9	-5199.7287080937895
4.0	-5199.772293578841
4.1	-5199.809547219332
4.2	-5199.841487979358
4.3	-5199.868954799458
4.4	-5199.89264125198
4.5	-5199.913122975013
4.6	-5199.930879475763
4.7	-5199.946311595632
4.8	-5199.959755532821
4.9	-5199.971494130468
5.0	-5199.981766095772
5.1	-5199.990773516504
5.2	-5199.998687897511
5.3	-5200.005655144541
5.4	-5200.01179981197
5.5	-5200.017228546602
5.6	-5200.02203278657
5.7	-5200.026291195133
5.8	-5200.030071193076
5.9	-5200.033431447059
6.0	-5200.036422598444
6.1	-5200.039088589188
6.2	-5200.04146762746
6.3	-5200.043593002315
6.4	-5200.045493776823
6.5	-5200.04719537542
6.6	-5200.048720082323
6.7	-5200.0500874640575
6.8	-5200.051314734766
6.9	-5200.052417069248
7.0	-5200.05340786538
7.1	-5200.0542989687165
7.2	-5200.055100864389
7.3	-5200.055822853523
7.4	-5200.0564732065595
7.5	-5200.057059289455
7.6	-5200.057587664973
7.7	-5200.058064178042
7.8	-5200.058494035352
7.9	-5200.058881890835
8.0	-5200.059231920923
8.1	-5200.0595478831665
8.2	-5200.05983315686
8.3	-5200.060090772904
8.4	-5200.060323440861
8.5	-5200.060533581582
8.6	-5200.060723368015
8.7	-5200.060894761582
8.8	-5200.0610495416295
8.9	-5200.061189328558
9.0	-5200.061315590773
9.1	-5200.061429652219
9.2	-5200.061532698162
9.3	-5200.061625786022
9.4	-5200.061710132636
9.5	-5200.061786011406
9.6	-5200.061854522412
9.7	-5200.06191637582
9.8	-5200.061972211818
9.9	-5200.062022610821
10.0	-5200.062068096343
40.0	-5200.062484342447
