# Supplementary material for: Systematic Study of Hard-Wall Confinement-Induced Effects on Atomic Electronic Structure
Source: J Phys Chem A. 2025 Jan 29;129(11):2791–805. doi: 10.1021/acs.jpca.4c05641 (PMC11931545; doi:10.1021/acs.jpca.4c05641)
Supplement: Supplementary file 1 — jp4c05641_si_001.zip [file jp4c05641_si_001.zip › csvfiles/Ag_[Kr]5s14d10_hard-wall_unrestricted.csv]

1.0	-4983.3940665876
1.1	-5050.388221719302
1.2	-5094.515816816096
1.3	-5124.282232564558
1.4	-5144.773754082679
1.5	-5159.129980745631
1.6	-5169.343090131263
1.7	-5176.708151607627
1.8	-5182.0850815174035
1.9	-5186.05544276171
2.0	-5189.01880378574
2.1	-5191.2534263943835
2.2	-5192.955364950067
2.3	-5194.264176849483
2.4	-5195.28013210262
2.5	-5196.075906204799
2.6	-5196.704623008683
2.7	-5197.205442986961
2.8	-5197.607478800813
2.9	-5197.932558941386
3.0	-5198.197191364367
3.1	-5198.413967669877
3.2	-5198.592573698822
3.3	-5198.740521727212
3.4	-5198.863684680146
3.5	-5198.96668877365
3.6	-5199.053204331606
3.7	-5199.126162902707
3.8	-5199.18792067542
3.9	-5199.240382466363
4.0	-5199.28509654657
4.1	-5199.323327725284
4.2	-5199.3561140955235
4.3	-5199.384311404925
4.4	-5199.408627980158
4.5	-5199.429652383768
4.6	-5199.4478754431
4.7	-5199.463707889949
4.8	-5199.477494556682
4.9	-5199.489525854881
5.0	-5199.50004709587
5.1	-5199.509266090737
5.2	-5199.517359369231
5.3	-5199.524477288654
5.4	-5199.5307482441185
5.5	-5199.536282149809
5.6	-5199.541173326748
5.7	-5199.5455029050245
5.8	-5199.549340827489
5.9	-5199.552747526208
6.0	-5199.5557753278335
6.1	-5199.558469635819
6.2	-5199.560869927001
6.3	-5199.563010592782
6.4	-5199.564921652369
6.5	-5199.566629357565
6.6	-5199.568156707423
6.7	-5199.569523886834
6.8	-5199.570748641391
6.9	-5199.571846597841
7.0	-5199.572831539635
7.1	-5199.573715642622
7.2	-5199.574509679162
7.3	-5199.575223193411
7.4	-5199.575864653178
7.5	-5199.576441581128
7.6	-5199.576960669064
7.7	-5199.577427876495
7.8	-5199.577848517565
7.9	-5199.578227335459
8.0	-5199.578568568607
8.1	-5199.578876007953
8.2	-5199.579153047312
8.3	-5199.579402727823
8.4	-5199.579627776632
8.5	-5199.579830641232
8.6	-5199.580013519836
8.7	-5199.580178387639
8.8	-5199.580327020996
8.9	-5199.58046101806
9.0	-5199.580581817559
9.1	-5199.580690714811
9.2	-5199.580788877129
9.3	-5199.580877356514
9.4	-5199.580957101231
9.5	-5199.581028966701
9.6	-5199.581093724248
9.7	-5199.581152069854
9.8	-5199.581204631784
9.9	-5199.581251976692
10.0	-5199.581294616394
40.0	-5199.581674594249
