# Supplementary material for: Systematic Study of Hard-Wall Confinement-Induced Effects on Atomic Electronic Structure
Source: J Phys Chem A. 2025 Jan 29;129(11):2791–805. doi: 10.1021/acs.jpca.4c05641 (PMC11931545; doi:10.1021/acs.jpca.4c05641)
Supplement: Supplementary file 1 — jp4c05641_si_001.zip [file jp4c05641_si_001.zip › csvfiles/Ag_[Kr]5s14d10_hard-wall_unrestricted_pw.csv]

1.0	-4978.469886095641
1.1	-5045.5364967608775
1.2	-5089.719351919333
1.3	-5119.528986489153
1.4	-5140.055136488575
1.5	-5154.439700818751
1.6	-5164.676374881272
1.7	-5172.061227715734
1.8	-5177.454846367907
1.9	-5181.439266707299
2.0	-5184.414417736054
2.1	-5186.658859900473
2.2	-5188.368910480428
2.3	-5189.684365156925
2.4	-5190.705710708546
2.5	-5191.505817791121
2.6	-5192.137983187095
2.7	-5192.6415180798485
2.8	-5193.045664526623
2.9	-5193.372360734973
3.0	-5193.638206762227
3.1	-5193.855870919068
3.2	-5194.035102548254
3.3	-5194.183466241689
3.4	-5194.306877852498
3.5	-5194.409998700097
3.6	-5194.49652772506
3.7	-5194.569419734866
3.8	-5194.631049761818
3.9	-5194.683337836743
4.0	-5194.727844468432
4.1	-5194.765844269894
4.2	-5194.798383151066
4.3	-5194.826323057104
4.4	-5194.850377194397
4.5	-5194.871137936462
4.6	-5194.889099057188
4.7	-5194.904673538512
4.8	-5194.918207903839
4.9	-5194.929993807728
5.0	-5194.940277447334
5.1	-5194.949267236257
5.2	-5194.95714008322
5.3	-5194.964046550048
5.4	-5194.970115100778
5.5	-5194.975455615028
5.6	-5194.980162300414
5.7	-5194.98431611495
5.8	-5194.987986786722
5.9	-5194.991234502691
6.0	-5194.994111324197
6.1	-5194.996662376356
6.2	-5194.9989268509125
6.3	-5195.000938851795
6.4	-5195.002728111222
6.5	-5195.004320597551
6.6	-5195.005739031406
6.7	-5195.007003325391
6.8	-5195.008130959938
6.9	-5195.009137304257
7.0	-5195.0100358918735
7.1	-5195.010838656828
7.2	-5195.011556137685
7.3	-5195.012197652348
7.4	-5195.012771450362
7.5	-5195.013284843654
7.6	-5195.013744320615
7.7	-5195.014155644548
7.8	-5195.014523940183
7.9	-5195.014853768495
8.0	-5195.015149192191
8.1	-5195.01541383291
8.2	-5195.015650921682
8.3	-5195.015863343278
8.4	-5195.01605367415
8.5	-5195.0162242174265
8.6	-5195.01637703282
8.7	-5195.016513962732
8.8	-5195.016636656538
8.9	-5195.0167465908935
9.0	-5195.0168450885785
9.1	-5195.0169333343365
9.2	-5195.017012390155
9.3	-5195.0170832079775
9.4	-5195.017146640819
9.5	-5195.017203453945
9.6	-5195.017254333279
9.7	-5195.017299893905
9.8	-5195.017340687596
9.9	-5195.017377209055
10.0	-5195.017409902315
40.0	-5195.017686337871
