# Supplementary material for: Systematic Study of Hard-Wall Confinement-Induced Effects on Atomic Electronic Structure
Source: J Phys Chem A. 2025 Jan 29;129(11):2791–805. doi: 10.1021/acs.jpca.4c05641 (PMC11931545; doi:10.1021/acs.jpca.4c05641)
Supplement: Supplementary file 1 — jp4c05641_si_001.zip [file jp4c05641_si_001.zip › csvfiles/Ag_[Kr]5s14d10_hard-wall_unrestricted_r2scan.csv]

1.0	-4983.647022517055
1.1	-5050.776385737632
1.2	-5094.993402728624
1.3	-5124.817587778396
1.4	-5145.344912084818
1.5	-5159.721746999915
1.6	-5169.945067637251
1.7	-5177.313360556863
1.8	-5182.6889642151455
1.9	-5186.655137626533
2.0	-5189.6126087929515
2.1	-5191.840420368241
2.2	-5193.535144931567
2.3	-5194.836686276395
2.4	-5195.845545319066
2.5	-5196.6345496256445
2.6	-5197.2569153629465
2.7	-5197.751863353527
2.8	-5198.148518475438
2.9	-5198.468708978136
3.0	-5198.728924264424
3.1	-5198.941727808919
3.2	-5199.116772292069
3.3	-5199.261534784893
3.4	-5199.3818540139
3.5	-5199.482322686377
3.6	-5199.566579739522
3.7	-5199.637528031836
3.8	-5199.697497565493
3.9	-5199.748369286361
4.0	-5199.791669961084
4.1	-5199.828645053342
4.2	-5199.86031528484
4.3	-5199.88752086178
4.4	-5199.910956209411
4.5	-5199.931197478233
4.6	-5199.948724416346
4.7	-5199.963937890074
4.8	-5199.977173957699
4.9	-5199.9887151985195
5.0	-5199.998799965926
5.1	-5200.0076299336315
5.2	-5200.0153761530255
5.3	-5200.02218405626
5.4	-5200.02817771796
5.5	-5200.033463308979
5.6	-5200.038131804692
5.7	-5200.04226142423
5.8	-5200.045919165454
5.9	-5200.049163298252
6.0	-5200.0520440940045
6.1	-5200.054605151227
6.2	-5200.056884361688
6.3	-5200.058914723169
6.4	-5200.060725033082
6.5	-5200.062340473386
6.6	-5200.0637831063805
6.7	-5200.0650722971895
6.8	-5200.066225076675
6.9	-5200.067256451429
7.0	-5200.068179666298
7.1	-5200.069006425505
7.2	-5200.06974708381
7.3	-5200.070410820997
7.4	-5200.071005794504
7.5	-5200.071539262258
7.6	-5200.07201768589
7.7	-5200.07244681297
7.8	-5200.072831756639
7.9	-5200.073177080048
8.0	-5200.073486871174
8.1	-5200.073764801618
8.2	-5200.074014165356
8.3	-5200.074237910053
8.4	-5200.074438663316
8.5	-5200.074618764337
8.6	-5200.07478030653
8.7	-5200.07492517194
8.8	-5200.07505506281
8.9	-5200.0751715227425
9.0	-5200.075275945025
9.1	-5200.075369580971
9.2	-5200.075453543167
9.3	-5200.075528819328
9.4	-5200.075596558437
9.5	-5200.075656966832
9.6	-5200.075711080729
9.7	-5200.075759548597
9.8	-5200.075802951261
9.9	-5200.075841811509
10.0	-5200.075876597764
40.0	-5200.076169663074
