# Supplementary material for: Systematic Study of Hard-Wall Confinement-Induced Effects on Atomic Electronic Structure
Source: J Phys Chem A. 2025 Jan 29;129(11):2791–805. doi: 10.1021/acs.jpca.4c05641 (PMC11931545; doi:10.1021/acs.jpca.4c05641)
Supplement: Supplementary file 1 — jp4c05641_si_001.zip [file jp4c05641_si_001.zip › csvfiles/Ag_[Kr]5s14d9_cation_hard-wall_restricted.csv]

1.0	-4999.740442816169
1.1	-5062.399291158637
1.2	-5103.499775472294
1.3	-5131.104734408131
1.4	-5150.0189791314915
1.5	-5163.200678450384
1.6	-5172.523221315513
1.7	-5179.2023527009105
1.8	-5184.043810118369
1.9	-5187.591278795632
2.0	-5190.2172487463895
2.1	-5192.180232405967
2.2	-5193.661632540175
2.3	-5194.789983893764
2.4	-5195.657170249848
2.5	-5196.329428556331
2.6	-5196.854901880142
2.7	-5197.268871734953
2.8	-5197.5974107132915
2.9	-5197.859949512305
3.0	-5198.071092330179
3.1	-5198.241908701441
3.2	-5198.3808586781915
3.3	-5198.494459948967
3.4	-5198.587772372801
3.5	-5198.664752601382
3.6	-5198.7285156965945
3.7	-5198.7815297176985
3.8	-5198.825761645851
3.9	-5198.862787699922
4.0	-5198.893877386308
4.1	-5198.920058018414
4.2	-5198.9421645949
4.3	-5198.9608786174
4.4	-5198.9767584847905
4.5	-5198.990263427938
4.6	-5199.001772456174
4.7	-5199.011599429224
4.8	-5199.020005100537
4.9	-5199.0272067826145
5.0	-5199.033386132257
5.1	-5199.038695445712
5.2	-5199.043262765645
5.3	-5199.047196037836
5.4	-5199.050586505667
5.5	-5199.0535114903505
5.6	-5199.056036674485
5.7	-5199.058217983701
5.8	-5199.0601031412125
5.9	-5199.061732955631
6.0	-5199.06314239066
6.1	-5199.064361456417
6.2	-5199.06541595517
6.3	-5199.066328104345
6.4	-5199.067117061418
6.5	-5199.067799365581
6.6	-5199.068389311161
6.7	-5199.068899263471
6.8	-5199.06933992828
6.9	-5199.06972057972
7.0	-5199.07004925657
7.1	-5199.070332928894
7.2	-5199.070577642273
7.3	-5199.070788640626
7.4	-5199.0709704731225
7.5	-5199.071127085711
7.6	-5199.071261900703
7.7	-5199.071377885397
7.8	-5199.071477611934
7.9	-5199.071563308973
8.0	-5199.071636906924
8.1	-5199.0717000767045
8.2	-5199.071754263858
8.3	-5199.071800718682
8.4	-5199.0718405214175
8.5	-5199.071874605145
8.6	-5199.07190377522
8.7	-5199.071928726131
8.8	-5199.071950056395
8.9	-5199.071968281854
9.0	-5199.071983846376
9.1	-5199.071997131537
9.2	-5199.072008465494
9.3	-5199.07201813026
9.4	-5199.072026367525
9.5	-5199.072033385023
9.6	-5199.072039360589
9.7	-5199.072044446497
9.8	-5199.072048773454
9.9	-5199.072052453028
10.0	-5199.072055580909
40.0	-5199.0720726453665
