# Supplementary material for: Systematic Study of Hard-Wall Confinement-Induced Effects on Atomic Electronic Structure
Source: J Phys Chem A. 2025 Jan 29;129(11):2791–805. doi: 10.1021/acs.jpca.4c05641 (PMC11931545; doi:10.1021/acs.jpca.4c05641)
Supplement: Supplementary file 1 — jp4c05641_si_001.zip [file jp4c05641_si_001.zip › csvfiles/Ag_[Kr]5s14d9_cation_hard-wall_restricted_pw.csv]

1.0	-4994.860116523039
1.1	-5057.585178714767
1.2	-5098.735445821372
1.3	-5126.378856427277
1.4	-5145.323609743527
1.5	-5158.530084865847
1.6	-5167.873090404895
1.7	-5174.5692817046875
1.8	-5179.424995219312
1.9	-5182.984336122773
2.0	-5185.620117881963
2.1	-5187.591126182327
2.2	-5189.079008974218
2.3	-5190.212526023821
2.4	-5191.083766925816
2.5	-5191.759153865861
2.6	-5192.2869933204565
2.7	-5192.702708169436
2.8	-5193.032491222333
2.9	-5193.295873963559
3.0	-5193.507544124732
3.1	-5193.678639838483
3.2	-5193.817677074865
3.3	-5193.931218822878
3.4	-5194.02436143856
3.5	-5194.101090824476
3.6	-5194.164545364732
3.7	-5194.217211609363
3.8	-5194.2610711050265
3.9	-5194.297711454999
4.0	-5194.328410981848
4.1	-5194.354203748695
4.2	-5194.375929846299
4.3	-5194.394274542055
4.4	-5194.409798943368
4.5	-5194.422964150921
4.6	-5194.4341503831865
4.7	-5194.44367219142
4.8	-5194.451790619064
4.9	-5194.458722958827
5.0	-5194.464650611986
5.1	-5194.469725442768
5.2	-5194.474074931708
5.3	-5194.477806370678
5.4	-5194.481010286272
5.5	-5194.483763243434
5.6	-5194.4861301468545
5.7	-5194.488166136751
5.8	-5194.48991815393
5.9	-5194.491426236163
6.0	-5194.492724593641
6.1	-5194.493842505894
6.2	-5194.494805069926
6.3	-5194.495633826645
6.4	-5194.496347286844
6.5	-5194.496961374345
6.6	-5194.497489799951
6.7	-5194.497944377633
6.8	-5194.498335293831
6.9	-5194.498671335173
7.0	-5194.498960084299
7.1	-5194.499208085698
7.2	-5194.4994209889965
7.3	-5194.499603671126
7.4	-5194.499760342109
7.5	-5194.499894634844
7.6	-5194.500009684588
7.7	-5194.50010819512
7.8	-5194.500192498217
7.9	-5194.500264603322
8.0	-5194.500326241783
8.1	-5194.500378904141
8.2	-5194.500423873122
8.3	-5194.500462252108
8.4	-5194.500494989503
8.5	-5194.5005229000435
8.6	-5194.500546683168
8.7	-5194.500566939019
8.8	-5194.500584182182
8.9	-5194.500598853603
9.0	-5194.500611331101
9.1	-5194.500621937661
9.2	-5194.500630949719
9.3	-5194.500638603798
9.4	-5194.500645101604
9.5	-5194.500650615486
9.6	-5194.5006552926425
9.7	-5194.500659258263
9.8	-5194.500662619492
9.9	-5194.500665467249
10.0	-5194.500667879242
40.0	-5194.500681043623
