# Supplementary material for: Systematic Study of Hard-Wall Confinement-Induced Effects on Atomic Electronic Structure
Source: J Phys Chem A. 2025 Jan 29;129(11):2791–805. doi: 10.1021/acs.jpca.4c05641 (PMC11931545; doi:10.1021/acs.jpca.4c05641)
Supplement: Supplementary file 1 — jp4c05641_si_001.zip [file jp4c05641_si_001.zip › csvfiles/Ag_[Kr]5s14d9_cation_hard-wall_restricted_r2scan.csv]

1.0	-4999.899363856701
1.1	-5062.700651938757
1.2	-5103.896228714847
1.3	-5131.563816659475
1.4	-5150.5182609774365
1.5	-5163.724639905227
1.6	-5173.061180279271
1.7	-5179.74704080194
1.8	-5184.5903606370375
1.9	-5188.13650158516
2.0	-5190.759111806838
2.1	-5192.717509645816
2.2	-5194.19366436422
2.3	-5195.316514868297
2.4	-5196.1782303424025
2.5	-5196.84524221665
2.6	-5197.365813978015
2.7	-5197.775302673241
2.8	-5198.099800989602
2.9	-5198.358741360929
3.0	-5198.566708872395
3.1	-5198.734743074598
3.2	-5198.871268548318
3.3	-5198.982765554642
3.4	-5199.074257835731
3.5	-5199.149667289643
3.6	-5199.212077012067
3.7	-5199.26392650344
3.8	-5199.3071573647885
3.9	-5199.343323369975
4.0	-5199.373674451152
4.1	-5199.39922090888
4.2	-5199.4207830043115
4.3	-5199.439029530581
4.4	-5199.4545079351155
4.5	-5199.467667782792
4.6	-5199.478880736606
4.7	-5199.488452964476
4.8	-5199.496639525095
4.9	-5199.503652610292
5.0	-5199.509669495451
5.1	-5199.514838763563
5.2	-5199.519285248291
5.3	-5199.523114090452
5.4	-5199.526414177205
5.5	-5199.529260892111
5.6	-5199.53171823011
5.7	-5199.533840722947
5.8	-5199.535674557765
5.9	-5199.537259632202
6.0	-5199.538629997044
6.1	-5199.539814888884
6.2	-5199.540839450867
6.3	-5199.541725338161
6.4	-5199.542491227153
6.5	-5199.543153246211
6.6	-5199.5437253370255
6.7	-5199.544219561354
6.8	-5199.5446463629905
6.9	-5199.545014794313
7.0	-5199.545332702025
7.1	-5199.545606887297
7.2	-5199.545843240893
7.3	-5199.546046872854
7.4	-5199.546222220066
7.5	-5199.546373136962
7.6	-5199.546502964366
7.7	-5199.546614588202
7.8	-5199.546710496106
7.9	-5199.546792839503
8.0	-5199.546863490403
8.1	-5199.546924081465
8.2	-5199.546976031446
8.3	-5199.547020563613
8.4	-5199.547058721598
8.5	-5199.547091390503
8.6	-5199.5471193283165
8.7	-5199.547143192152
8.8	-5199.547163559248
8.9	-5199.547180940902
9.0	-5199.547195782754
9.1	-5199.547208469038
9.2	-5199.547219319083
9.3	-5199.5472285959695
9.4	-5199.5472367672
9.5	-5199.547243481188
9.6	-5199.547249199451
9.7	-5199.547254068548
9.8	-5199.54725821194
9.9	-5199.547261736568
10.0	-5199.547264732432
40.0	-5199.5472774991185
