# Supplementary material for: Systematic Study of Hard-Wall Confinement-Induced Effects on Atomic Electronic Structure
Source: J Phys Chem A. 2025 Jan 29;129(11):2791–805. doi: 10.1021/acs.jpca.4c05641 (PMC11931545; doi:10.1021/acs.jpca.4c05641)
Supplement: Supplementary file 1 — jp4c05641_si_001.zip [file jp4c05641_si_001.zip › csvfiles/Ag_[Kr]5s14d9_cation_hard-wall_unrestricted.csv]

1.0	-4999.7944800934
1.1	-5062.44944050693
1.2	-5103.546910238514
1.3	-5131.149399898992
1.4	-5150.0615257767195
1.5	-5163.241358998007
1.6	-5172.562244404366
1.7	-5179.239905630107
1.8	-5184.080064820472
1.9	-5187.6263904773405
2.0	-5190.251352638481
2.1	-5192.213441430763
2.2	-5193.694037014273
2.3	-5194.821653289034
2.4	-5195.6881564292635
2.5	-5196.3597697003715
2.6	-5196.8846264030435
2.7	-5197.298001721436
2.8	-5197.625964645028
2.9	-5197.887944247605
3.0	-5198.098544416712
3.1	-5198.268835151665
3.2	-5198.407277349503
3.3	-5198.520389652636
3.4	-5198.613232811881
3.5	-5198.689764211769
3.6	-5198.7530994424
3.7	-5198.805706874611
3.8	-5198.8495535927495
3.9	-5198.886215728977
4.0	-5198.916962537298
4.1	-5198.9428209383805
4.2	-5198.964625421952
4.3	-5198.9830568864445
4.4	-5198.998673053993
4.5	-5199.011932421625
4.6	-5199.02321322338
4.7	-5199.032828514939
4.8	-5199.041038228654
4.9	-5199.048058847974
5.0	-5199.054071201057
5.1	-5199.059226763287
5.2	-5199.06365276965
5.3	-5199.067456376968
5.4	-5199.07072806208
5.5	-5199.073544405736
5.6	-5199.07597037865
5.7	-5199.078061225195
5.8	-5199.0798640191315
5.9	-5199.081418952697
6.0	-5199.0827604064525
6.1	-5199.083917840883
6.2	-5199.0849165415975
6.3	-5199.085778242037
6.4	-5199.086521647417
6.5	-5199.087162875267
6.6	-5199.087715828214
6.7	-5199.088192508235
6.8	-5199.088603284644
6.9	-5199.088957121181
7.0	-5199.089261770476
7.1	-5199.08952393943
7.2	-5199.089749431925
7.3	-5199.08994327062
7.4	-5199.090109802148
7.5	-5199.090252787532
7.6	-5199.090375480453
7.7	-5199.090480694784
7.8	-5199.090570863348
7.9	-5199.090648088237
8.0	-5199.090714185204
8.1	-5199.0907707214865
8.2	-5199.090819049149
8.3	-5199.090860333906
8.4	-5199.09089558005
8.5	-5199.090925652432
8.6	-5199.090951294845
8.7	-5199.090973146939
8.8	-5199.09099175798
8.9	-5199.091007599813
9.0	-5199.091021077006
9.1	-5199.091032536173
9.2	-5199.091042274312
9.3	-5199.091050545805
9.4	-5199.091057567794
9.5	-5199.091063526217
9.6	-5199.091068579736
9.7	-5199.091072863583
9.8	-5199.09107649345
9.9	-5199.091079567714
10.0	-5199.0910821704
40.0	-5199.091095916234
