# Supplementary material for: Systematic Study of Hard-Wall Confinement-Induced Effects on Atomic Electronic Structure
Source: J Phys Chem A. 2025 Jan 29;129(11):2791–805. doi: 10.1021/acs.jpca.4c05641 (PMC11931545; doi:10.1021/acs.jpca.4c05641)
Supplement: Supplementary file 1 — jp4c05641_si_001.zip [file jp4c05641_si_001.zip › csvfiles/Ag_[Kr]5s14d9_cation_hard-wall_unrestricted_pw.csv]

1.0	-4994.905278827215
1.1	-5057.627080761317
1.2	-5098.774864357755
1.3	-5126.416280849783
1.4	-5145.359349223001
1.5	-5158.564351526562
1.6	-5167.906048686518
1.7	-5174.601072463011
1.8	-5179.4557451677265
1.9	-5183.014159993263
2.0	-5185.649117669581
2.1	-5187.619389907421
2.2	-5189.106610171913
2.3	-5190.239524355384
2.4	-5191.110209780327
2.5	-5191.78507856667
2.6	-5192.3124295077
2.7	-5192.7276800193085
2.8	-5193.057019300246
2.9	-5193.319976637929
3.0	-5193.531238555322
3.1	-5193.701942605175
3.2	-5193.840604530787
3.3	-5193.953787252749
3.4	-5194.046587090862
3.5	-5194.122989870973
3.6	-5194.186133824205
3.7	-5194.238505260462
3.8	-5194.282085402485
3.9	-5194.3184614586135
4.0	-5194.348911299708
4.1	-5194.374468496106
4.2	-5194.395972619047
4.3	-5194.41410840126
4.4	-5194.4294364107745
4.5	-5194.4424172110585
4.6	-5194.453430491392
4.7	-5194.462790285155
4.8	-5194.470757131993
4.9	-5194.47754783568
5.0	-5194.483343323942
5.1	-5194.488295002391
5.2	-5194.492529907775
5.3	-5194.496154901995
5.4	-5194.499260094411
5.5	-5194.501921645362
5.6	-5194.504204065886
5.7	-5194.5061621141485
5.8	-5194.507842359165
5.9	-5194.5092844770625
6.0	-5194.510522327376
6.1	-5194.511584848779
6.2	-5194.5124968085265
6.3	-5194.513279428331
6.4	-5194.513950911278
6.5	-5194.514526885187
6.6	-5194.51502077686
6.7	-5194.515444128553
6.8	-5194.515806867771
6.9	-5194.51611753542
7.0	-5194.516383481079
7.1	-5194.516611029896
7.2	-5194.516805625043
7.3	-5194.516971950286
7.4	-5194.517114035232
7.5	-5194.517235345302
7.6	-5194.517338860373
7.7	-5194.51742714098
7.8	-5194.517502386803
7.9	-5194.517566486555
8.0	-5194.51762106081
8.1	-5194.517667499397
8.2	-5194.517706993529
8.3	-5194.517740563642
8.4	-5194.517769083166
8.5	-5194.5177932994375
8.6	-5194.517813851246
8.7	-5194.517831284427
8.8	-5194.517846064983
8.9	-5194.517858590573
9.0	-5194.517869200412
9.1	-5194.5178781832565
9.2	-5194.517885785292
9.3	-5194.5178922161795
9.4	-5194.517897653864
9.5	-5194.5179022500015
9.6	-5194.5179061333465
9.7	-5194.517909412946
9.8	-5194.517912181851
9.9	-5194.517914518646
10.0	-5194.517916490147
40.0	-5194.517926991191
