# Supplementary material for: Systematic Study of Hard-Wall Confinement-Induced Effects on Atomic Electronic Structure
Source: J Phys Chem A. 2025 Jan 29;129(11):2791–805. doi: 10.1021/acs.jpca.4c05641 (PMC11931545; doi:10.1021/acs.jpca.4c05641)
Supplement: Supplementary file 1 — jp4c05641_si_001.zip [file jp4c05641_si_001.zip › csvfiles/Ag_[Kr]5s14d9_cation_hard-wall_unrestricted_r2scan.csv]

1.0	-4999.991150041242
1.1	-5062.783014452526
1.2	-5103.971638548269
1.3	-5131.633860724997
1.4	-5150.583983123331
1.5	-5163.786774544802
1.6	-5173.120292124824
1.7	-5179.803599919824
1.8	-5184.644779106073
1.9	-5188.189142690138
2.0	-5190.8102931048625
2.1	-5192.767491256838
2.2	-5194.2426450484145
2.3	-5195.364633910079
2.4	-5196.225575098252
2.5	-5196.891857095681
2.6	-5197.411724215466
2.7	-5197.820501087981
2.8	-5198.144280558427
2.9	-5198.4024896597175
3.0	-5198.609715383593
3.1	-5198.777002367272
3.2	-5198.912782031404
3.3	-5199.023542010684
3.4	-5199.114313047258
3.5	-5199.189023255996
3.6	-5199.250760664659
3.7	-5199.301968569933
3.8	-5199.344591014892
3.9	-5199.380183239113
4.0	-5199.409995678177
4.1	-5199.435038395811
4.2	-5199.456130860262
4.3	-5199.473940639328
4.4	-5199.489013673337
4.5	-5199.501798084356
4.6	-5199.512663006665
4.7	-5199.521913551985
4.8	-5199.529802734399
4.9	-5199.536541031926
5.0	-5199.542304101825
5.1	-5199.547238966886
5.2	-5199.551469011549
5.3	-5199.555098095597
5.4	-5199.558213916314
5.5	-5199.560890698022
5.6	-5199.563191374519
5.7	-5199.565169619229
5.8	-5199.566870719442
5.9	-5199.5683337802275
6.0	-5199.569592119439
6.1	-5199.570674288068
6.2	-5199.57160478816
6.3	-5199.572404676093
6.4	-5199.573092063859
6.5	-5199.57368254778
6.6	-5199.574189565688
6.7	-5199.574624704008
6.8	-5199.574997957391
6.9	-5199.575317950123
7.0	-5199.575592121789
7.1	-5199.575826889801
7.2	-5199.576027789099
7.3	-5199.576199596998
7.4	-5199.576346435803
7.5	-5199.576471856887
7.6	-5199.576578915666
7.7	-5199.576670237915
7.8	-5199.576748079496
7.9	-5199.576814384977
8.0	-5199.5768708306505
8.1	-5199.576918859208
8.2	-5199.576959708333
8.3	-5199.576994433181
8.4	-5199.5770239322765
8.5	-5199.5770489705
8.6	-5199.577070203291
8.7	-5199.577088197215
8.8	-5199.577103438982
8.9	-5199.577116350598
9.0	-5199.577127290122
9.1	-5199.577136561183
9.2	-5199.577144415805
9.3	-5199.577151064888
9.4	-5199.577156954063
9.5	-5199.577161696268
9.6	-5199.577165701754
9.7	-5199.577169084376
9.8	-5199.577171938836
9.9	-5199.577174347014
10.0	-5199.577176377538
40.0	-5199.577186879024
