# Supplementary material for: Systematic Study of Hard-Wall Confinement-Induced Effects on Atomic Electronic Structure
Source: J Phys Chem A. 2025 Jan 29;129(11):2791–805. doi: 10.1021/acs.jpca.4c05641 (PMC11931545; doi:10.1021/acs.jpca.4c05641)
Supplement: Supplementary file 1 — jp4c05641_si_001.zip [file jp4c05641_si_001.zip › csvfiles/Ag_[Kr]5s24d9_hard-wall_restricted.csv]

1.0	-4956.537288294921
1.1	-5030.087017428406
1.2	-5078.919939286242
1.3	-5112.144119120219
1.4	-5135.22235354708
1.5	-5151.5408598763515
1.6	-5163.259547919853
1.7	-5171.790841876983
1.8	-5178.078574771584
1.9	-5182.765389434813
2.0	-5186.2959836237005
2.1	-5188.982389710384
2.2	-5191.046201398054
2.3	-5192.646457489551
2.4	-5193.898392421204
2.5	-5194.886243109055
2.6	-5195.672110862519
2.7	-5196.3021598721225
2.8	-5196.8109917189295
2.9	-5197.224756362854
3.0	-5197.563379808025
3.1	-5197.842169674797
3.2	-5198.072979922937
3.3	-5198.265061430921
3.4	-5198.425687505414
3.5	-5198.560617237273
3.6	-5198.674441336928
3.7	-5198.770842253306
3.8	-5198.8527913439875
3.9	-5198.922699472069
4.0	-5198.982532890364
4.1	-5199.033903054104
4.2	-5199.078136703397
4.3	-5199.1163309046315
4.4	-5199.149396539168
4.5	-5199.178092859173
4.6	-5199.203055090662
4.7	-5199.224816592081
4.8	-5199.243826726634
4.9	-5199.260465340206
5.0	-5199.275054536843
5.1	-5199.287868295841
5.2	-5199.29914035176
5.3	-5199.309070677785
5.4	-5199.317830834366
5.5	-5199.32556839948
5.6	-5199.332410647363
5.7	-5199.338467614171
5.8	-5199.343834658676
5.9	-5199.34859460936
6.0	-5199.35281956767
6.1	-5199.356572428088
6.2	-5199.359908163339
6.3	-5199.362874912312
6.4	-5199.365514904647
6.5	-5199.367865249151
6.6	-5199.369958605756
6.7	-5199.371823761931
6.8	-5199.373486127236
6.9	-5199.374968158098
7.0	-5199.376289725502
7.1	-5199.377468431641
7.2	-5199.378519885426
7.3	-5199.379457940654
7.4	-5199.38029490452
7.5	-5199.381041718331
7.6	-5199.381708116355
7.7	-5199.382302764256
7.8	-5199.3828333812
7.9	-5199.383306846409
8.0	-5199.383729293596
8.1	-5199.3841061939
8.2	-5199.384442428847
8.3	-5199.3847423558245
8.4	-5199.385009864865
8.5	-5199.385248429675
8.6	-5199.385461152817
8.7	-5199.385650805377
8.8	-5199.385819863124
8.9	-5199.385970537818
9.0	-5199.386104805573
9.1	-5199.386224431663
9.2	-5199.386330993383
9.3	-5199.386425900129
9.4	-5199.386510410307
9.5	-5199.3865856485645
9.6	-5199.386652619087
9.7	-5199.38671221855
9.8	-5199.386765248088
9.9	-5199.386812422458
10.0	-5199.386854380163
40.0	-5199.387186863366
