# Supplementary material for: Systematic Study of Hard-Wall Confinement-Induced Effects on Atomic Electronic Structure
Source: J Phys Chem A. 2025 Jan 29;129(11):2791–805. doi: 10.1021/acs.jpca.4c05641 (PMC11931545; doi:10.1021/acs.jpca.4c05641)
Supplement: Supplementary file 1 — jp4c05641_si_001.zip [file jp4c05641_si_001.zip › csvfiles/Ag_[Kr]5s24d9_hard-wall_restricted_pw.csv]

1.0	-4951.652336613369
1.1	-5025.272500747712
1.2	-5074.15824020576
1.3	-5107.423012716596
1.4	-5130.533249092622
1.5	-5146.877584662635
1.6	-5158.617517571833
1.7	-5167.166510096269
1.8	-5173.469081096465
1.9	-5178.168343211137
2.0	-5181.709337697433
2.1	-5184.4043695240625
2.2	-5186.475265254546
2.3	-5188.0812721043685
2.4	-5189.337814446263
2.5	-5190.329301998809
2.6	-5191.117991408832
2.7	-5191.750184313119
2.8	-5192.260601972673
2.9	-5192.675497046795
3.0	-5193.014882562747
3.1	-5193.29413910381
3.2	-5193.525181268426
3.3	-5193.7173099639795
3.4	-5193.877839514781
3.5	-5194.012562458543
3.6	-5194.126096646899
3.7	-5194.222146451618
3.8	-5194.303700854643
3.9	-5194.373184816989
4.0	-5194.432575807934
4.1	-5194.483494151945
4.2	-5194.527273551962
4.3	-5194.565016490418
4.4	-5194.597638013287
4.5	-5194.625900526888
4.6	-5194.650441599015
4.7	-5194.671796278356
4.8	-5194.6904150977025
4.9	-5194.706678657197
5.0	-5194.720909486391
5.1	-5194.733381729948
5.2	-5194.744329084851
5.3	-5194.753951328737
5.4	-5194.762419706356
5.5	-5194.769881388732
5.6	-5194.776463175761
5.7	-5194.7822745811145
5.8	-5194.787410408208
5.9	-5194.791952909036
6.0	-5194.79597359741
6.1	-5194.799534776586
6.2	-5194.80269083044
6.3	-5194.805489315869
6.4	-5194.807971891263
6.5	-5194.810175107371
6.6	-5194.812131081496
6.7	-5194.813868074939
6.8	-5194.815410989141
6.9	-5194.81678179075
7.0	-5194.817999879817
7.1	-5194.8190824066205
7.2	-5194.820044547095
7.3	-5194.820899741105
7.4	-5194.821659900369
7.5	-5194.822335589043
7.6	-5194.822936182389
7.7	-5194.823470004371
7.8	-5194.823944449486
7.9	-5194.824366089032
8.0	-5194.824740764833
8.1	-5194.825073671506
8.2	-5194.825369429507
8.3	-5194.825632149328
8.4	-5194.825865488261
8.5	-5194.826072700674
8.6	-5194.826256682935
8.7	-5194.826420012206
8.8	-5194.826564982345
8.9	-5194.826693634702
9.0	-5194.826807785679
9.1	-5194.82690905163
9.2	-5194.82699887055
9.3	-5194.827078521982
9.4	-5194.827149143806
9.5	-5194.827211748272
9.6	-5194.827267235408
9.7	-5194.827316405233
9.8	-5194.827359969287
9.9	-5194.8273985597525
10.0	-5194.82743273857
40.0	-5194.827694588336
