# Supplementary material for: Systematic Study of Hard-Wall Confinement-Induced Effects on Atomic Electronic Structure
Source: J Phys Chem A. 2025 Jan 29;129(11):2791–805. doi: 10.1021/acs.jpca.4c05641 (PMC11931545; doi:10.1021/acs.jpca.4c05641)
Supplement: Supplementary file 1 — jp4c05641_si_001.zip [file jp4c05641_si_001.zip › csvfiles/Ag_[Kr]5s24d9_hard-wall_restricted_r2scan.csv]

1.0	-4956.358596508602
1.1	-5030.112568350589
1.2	-5079.090194470745
1.3	-5112.417297315486
1.4	-5135.568809914671
1.5	-5151.939415146498
1.6	-5163.695025818583
1.7	-5172.252348403111
1.8	-5178.558253992885
1.9	-5183.257511678831
2.0	-5186.796305912901
2.1	-5189.487728217827
2.2	-5191.554166305952
2.3	-5193.155286683172
2.4	-5194.406833364619
2.5	-5195.393454543963
2.6	-5196.177570274016
2.7	-5196.805591181223
2.8	-5197.312282287128
2.9	-5197.723910629983
3.0	-5198.060475451135
3.1	-5198.337327761412
3.2	-5198.566344255
3.3	-5198.756784526997
3.4	-5198.91592227674
3.5	-5199.049510743831
3.6	-5199.162131522372
3.7	-5199.257456511613
3.8	-5199.338445856267
3.9	-5199.407499118048
4.0	-5199.4665717109565
4.1	-5199.51726490814
4.2	-5199.560896039529
4.3	-5199.598553601147
4.4	-5199.631140725975
4.5	-5199.659409716162
4.6	-5199.68398959038
4.7	-5199.70540820684
4.8	-5199.724110072509
4.9	-5199.740470732236
5.0	-5199.754808524602
5.1	-5199.7673941692
5.2	-5199.778458525998
5.3	-5199.788199013254
5.4	-5199.796785022099
5.5	-5199.80436232496
5.6	-5199.81105660414
5.7	-5199.816976574424
5.8	-5199.822216131292
5.9	-5199.826857230325
6.0	-5199.8309710969725
6.1	-5199.8346198825075
6.2	-5199.8378579254895
6.3	-5199.840732822994
6.4	-5199.8432863413755
6.5	-5199.845555190743
6.6	-5199.847571688882
6.7	-5199.849364323899
6.8	-5199.8509582456545
6.9	-5199.852375685422
7.0	-5199.853636314097
7.1	-5199.854757551945
7.2	-5199.855754835827
7.3	-5199.85664186261
7.4	-5199.857430800184
7.5	-5199.8581324646275
7.6	-5199.858756469876
7.7	-5199.859311356798
7.8	-5199.859804712669
7.9	-5199.860243288736
8.0	-5199.860633105205
8.1	-5199.860979535757
8.2	-5199.861287373137
8.3	-5199.8615608819655
8.4	-5199.861803848635
8.5	-5199.8620196307465
8.6	-5199.862211216088
8.7	-5199.8623812691285
8.8	-5199.86253217534
8.9	-5199.862666072454
9.0	-5199.862784869755
9.1	-5199.862890266368
9.2	-5199.862983763983
9.3	-5199.863066688461
9.4	-5199.863140208634
9.5	-5199.863205581686
9.6	-5199.863263296118
9.7	-5199.863314430678
9.8	-5199.863359725408
9.9	-5199.863399840614
10.0	-5199.86343536099
40.0	-5199.863703243096
