# Supplementary material for: Systematic Study of Hard-Wall Confinement-Induced Effects on Atomic Electronic Structure
Source: J Phys Chem A. 2025 Jan 29;129(11):2791–805. doi: 10.1021/acs.jpca.4c05641 (PMC11931545; doi:10.1021/acs.jpca.4c05641)
Supplement: Supplementary file 1 — jp4c05641_si_001.zip [file jp4c05641_si_001.zip › csvfiles/Ag_[Kr]5s24d9_hard-wall_unrestricted_pbe.csv]

1.0	-4956.550802354227
1.1	-5030.099365909118
1.2	-5078.931417707032
1.3	-5112.154906977889
1.4	-5135.232559516187
1.5	-5151.550557835417
1.6	-5163.268796301391
1.7	-5171.79969163843
1.8	-5178.08707199783
1.9	-5182.773575984722
2.0	-5186.303897269638
2.1	-5188.990064264557
2.2	-5191.053666939042
2.3	-5192.653740675979
2.4	-5193.90551684964
2.5	-5194.893229673906
2.6	-5195.678978091564
2.7	-5196.3089242197375
2.8	-5196.817667814328
2.9	-5197.231357214342
3.0	-5197.569916970698
3.1	-5197.848653389389
3.2	-5198.079419234008
3.3	-5198.271464290436
3.4	-5198.43206086746
3.5	-5198.56696714597
3.6	-5198.680773010646
3.7	-5198.777160164647
3.8	-5198.859099296642
3.9	-5198.929000673777
4.0	-5198.988830021442
4.1	-5199.040198331771
4.2	-5199.084431940801
4.3	-5199.12262756503
4.4	-5199.1556957848225
4.5	-5199.184395595476
4.6	-5199.209362004982
4.7	-5199.231128188485
4.8	-5199.250143356234
4.9	-5199.266787227041
5.0	-5199.281381801242
5.1	-5199.294200973399
5.2	-5199.305478410596
5.3	-5199.315414032131
5.4	-5199.3241793571515
5.5	-5199.331921931997
5.6	-5199.338769007567
5.7	-5199.344830603758
5.8	-5199.35020206877
5.9	-5199.354966225033
6.0	-5199.359195171744
6.1	-5199.362951803965
6.2	-5199.36629109742
6.3	-5199.369261195828
6.4	-5199.371904335007
6.5	-5199.374257630814
6.6	-5199.376353751234
6.7	-5199.378221491893
6.8	-5199.37988627088
6.9	-5199.381370553377
7.0	-5199.382694219033
7.1	-5199.3838748786275
7.2	-5199.384928149346
7.3	-5199.3858678931465
7.4	-5199.386706425069
7.5	-5199.38745469382
7.6	-5199.388122441068
7.7	-5199.388718339163
7.8	-5199.389250113849
7.9	-5199.389724650451
8.0	-5199.390148088598
8.1	-5199.390525904806
8.2	-5199.390862985886
8.3	-5199.391163694065
8.4	-5199.391431923845
8.5	-5199.3916711533175
8.6	-5199.391884488997
8.7	-5199.392074705835
8.8	-5199.392244283025
8.9	-5199.392395435569
9.0	-5199.392530142748
9.1	-5199.392650172641
9.2	-5199.392757105249
9.3	-5199.392852352386
9.4	-5199.392937174829
9.5	-5199.393012699369
9.6	-5199.393079932246
9.7	-5199.393139771984
9.8	-5199.3931930214
9.9	-5199.393240396837
10.0	-5199.393282538359
40.0	-5199.39361710649
