# Supplementary material for: Systematic Study of Hard-Wall Confinement-Induced Effects on Atomic Electronic Structure
Source: J Phys Chem A. 2025 Jan 29;129(11):2791–805. doi: 10.1021/acs.jpca.4c05641 (PMC11931545; doi:10.1021/acs.jpca.4c05641)
Supplement: Supplementary file 1 — jp4c05641_si_001.zip [file jp4c05641_si_001.zip › csvfiles/Ag_[Kr]5s24d9_hard-wall_unrestricted_pw.csv]

1.0	-4951.6645663565405
1.1	-5025.2837374278315
1.2	-5074.168744753032
1.3	-5107.432936910545
1.4	-5130.542679051927
1.5	-5146.886575852368
1.6	-5158.62611350067
1.7	-5167.17474975701
1.8	-5173.477001084427
1.9	-5178.1759779309805
2.0	-5181.716719116921
2.1	-5184.411526970904
2.2	-5186.482225364402
2.3	-5188.088058902265
2.4	-5189.344449511863
2.5	-5190.335804671245
2.6	-5191.124378998684
2.7	-5191.756472301532
2.8	-5192.266804190075
2.9	-5192.681625828181
3.0	-5193.020948882936
3.1	-5193.300152694972
3.2	-5193.531150726641
3.3	-5193.723242845466
3.4	-5193.883742427168
3.5	-5194.018441146489
3.6	-5194.13195607429
3.7	-5194.227990880017
3.8	-5194.3095339171505
3.9	-5194.379009588758
4.0	-5194.438394871176
4.1	-5194.489309656739
4.2	-5194.533087271557
4.3	-5194.570829871683
4.4	-5194.603452222095
4.5	-5194.631716488921
4.6	-5194.656260035389
4.7	-5194.67761773767
4.8	-5194.696239983708
4.9	-5194.712507253069
5.0	-5194.7267419754935
5.1	-5194.73921821395
5.2	-5194.750169599085
5.3	-5194.759795855434
5.4	-5194.768268185655
5.5	-5194.775733727842
5.6	-5194.782319257231
5.7	-5194.788134269008
5.8	-5194.7932735534705
5.9	-5194.797819354153
6.0	-5194.8018431798655
6.1	-5194.805407331693
6.2	-5194.808566193712
6.3	-5194.811367324938
6.4	-5194.813852387348
6.5	-5194.816057935953
6.6	-5194.818016093689
6.7	-5194.819755127633
6.8	-5194.821299945551
6.9	-5194.822672520568
7.0	-5194.82389225947
7.1	-5194.824976319149
7.2	-5194.825939882117
7.3	-5194.826796394624
7.4	-5194.827557774683
7.5	-5194.828234592632
7.6	-5194.828836229448
7.7	-5194.829371014822
7.8	-5194.82984634844
7.9	-5194.830268806857
8.0	-5194.830644236558
8.1	-5194.830977836897
8.2	-5194.831274232516
8.3	-5194.831537537995
8.4	-5194.831771414448
8.5	-5194.831979119889
8.6	-5194.832163553955
8.7	-5194.832327296958
8.8	-5194.832472645758
8.9	-5194.832601644281
9.0	-5194.832716111703
9.1	-5194.832817666561
9.2	-5194.832907749194
9.3	-5194.832987641162
9.4	-5194.833058482118
9.5	-5194.833121286309
9.6	-5194.833176955222
9.7	-5194.833226290407
9.8	-5194.833270004835
9.9	-5194.8333087319415
10.0	-5194.833343034755
40.0	-5194.833606053572
