# Supplementary material for: Systematic Study of Hard-Wall Confinement-Induced Effects on Atomic Electronic Structure
Source: J Phys Chem A. 2025 Jan 29;129(11):2791–805. doi: 10.1021/acs.jpca.4c05641 (PMC11931545; doi:10.1021/acs.jpca.4c05641)
Supplement: Supplementary file 1 — jp4c05641_si_001.zip [file jp4c05641_si_001.zip › csvfiles/Ag_[Kr]5s24d9_hard-wall_unrestricted_r2scan.csv]

1.0	-4956.377266944463
1.1	-5030.129406135447
1.2	-5079.105649557692
1.3	-5112.431675336491
1.4	-5135.582320291313
1.5	-5151.952209058816
1.6	-5163.707216940936
1.7	-5172.26402272402
1.8	-5178.569476162775
1.9	-5183.268331400889
2.0	-5186.806765433542
2.1	-5189.497867926708
2.2	-5191.564026860488
2.3	-5193.164908575407
2.4	-5194.416254938975
2.5	-5195.402710036174
2.6	-5196.1866891046575
2.7	-5196.814597461296
2.8	-5197.321196204983
2.9	-5197.732748836734
3.0	-5198.069251901883
3.1	-5198.346054245154
3.2	-5198.57503077317
3.3	-5198.7654395575455
3.4	-5198.924552961521
3.5	-5199.058123105578
3.6	-5199.170730574567
3.7	-5199.266046454873
3.8	-5199.34703011552
3.9	-5199.4160805088395
4.0	-5199.475152508374
4.1	-5199.525846922844
4.2	-5199.569480700688
4.3	-5199.607142008768
4.4	-5199.639733707938
4.5	-5199.668007871987
4.6	-5199.692593334947
4.7	-5199.714017803643
4.8	-5199.732725653139
4.9	-5199.749092334441
5.0	-5199.763436123121
5.1	-5199.776027660215
5.2	-5199.787097741827
5.3	-5199.796843781781
5.4	-5199.80543516801
5.5	-5199.8130176220275
5.6	-5199.819716781667
5.7	-5199.825641417861
5.8	-5199.830885394806
5.9	-5199.835530671966
6.0	-5199.839648481587
6.1	-5199.843300979824
6.2	-5199.846542511213
6.3	-5199.849420681229
6.4	-5199.851977264667
6.5	-5199.854248981208
6.6	-5199.856268156606
6.7	-5199.85806329031
6.8	-5199.859659542787
6.9	-5199.86107915367
7.0	-5199.862341800926
7.1	-5199.863464911614
7.2	-5199.864463933852
7.3	-5199.8653525778045
7.4	-5199.866143021135
7.5	-5199.866846082737
7.6	-5199.867471376236
7.7	-5199.868027446284
7.8	-5199.868521891515
7.9	-5199.868961479383
8.0	-5199.869352241825
8.1	-5199.869699556178
8.2	-5199.8700082094965
8.3	-5199.87028246113
8.4	-5199.8705260974175
8.5	-5199.870742485671
8.6	-5199.87093462813
8.7	-5199.871105204254
8.8	-5199.8712566067925
8.9	-5199.871390972831
9.0	-5199.871510204646
9.1	-5199.871615992719
9.2	-5199.871709835091
9.3	-5199.871793059798
9.4	-5199.871867102064
9.5	-5199.871932497249
9.6	-5199.871990454297
9.7	-5199.8720418104085
9.8	-5199.87208730774
9.9	-5199.872127607567
10.0	-5199.872163297041
40.0	-5199.872436546898
