# Supplementary material for: Systematic Study of Hard-Wall Confinement-Induced Effects on Atomic Electronic Structure
Source: J Phys Chem A. 2025 Jan 29;129(11):2791–805. doi: 10.1021/acs.jpca.4c05641 (PMC11931545; doi:10.1021/acs.jpca.4c05641)
Supplement: Supplementary file 1 — jp4c05641_si_001.zip [file jp4c05641_si_001.zip › csvfiles/Al_[Ne]3d2_cation_hard-wall_restricted.csv]

1.0	-208.74949086777383
1.1	-217.17836694998903
1.2	-222.92531458708373
1.3	-226.9467624820627
1.4	-229.82947989779393
1.5	-231.94392492647717
1.6	-233.5295126264593
1.7	-234.74403549651055
1.8	-235.69329719657273
1.9	-236.44937538113348
2.0	-237.06212640660533
2.1	-237.56656200354067
2.2	-237.98764872703828
2.3	-238.34347016053397
2.4	-238.6473342823595
2.5	-238.90919315807645
2.6	-239.13660961847864
2.7	-239.3354225803187
2.8	-239.51020996729181
2.9	-239.664614379569
3.0	-239.80157477929225
3.1	-239.92349319310821
3.2	-240.0323560520098
3.3	-240.12982357118335
3.4	-240.21729640695386
3.5	-240.29596601145715
3.6	-240.36685318080754
3.7	-240.43083796510675
3.8	-240.48868318939617
3.9	-240.54105319095538
4.0	-240.58852892954081
4.1	-240.63162031027278
4.2	-240.67077633559086
4.3	-240.70639354430466
4.4	-240.73882308212887
4.5	-240.76837666629106
4.6	-240.79533164733064
4.7	-240.8199353269043
4.8	-240.84240865786492
4.9	-240.86294942780182
5.0	-240.88173500782793
5.1	-240.89892473387602
5.2	-240.9146619753415
5.3	-240.9290759371239
5.4	-240.94228323313024
5.5	-240.9543892636613
5.6	-240.9654894236609
5.7	-240.97567016527896
5.8	-240.985009933879
5.9	-240.99357999445428
6.0	-241.0014451622185
6.1	-241.00866444992053
6.2	-241.0152916420739
6.3	-241.02137580527216
6.4	-241.02696174258483
6.5	-241.0320903987856
6.6	-241.03679922265997
6.7	-241.04112249107789
6.8	-241.04509159976945
6.9	-241.04873532420675
7.0	-241.05208005409878
7.1	-241.05515000438612
7.2	-241.05796740544668
7.3	-241.06055267461085
7.4	-241.06292457134668
7.5	-241.06510033772784
7.6	-241.06709582607832
7.7	-241.06892561460887
7.8	-241.07060311308302
7.9	-241.07214065864088
8.0	-241.07354960334888
8.1	-241.07484039400816
8.2	-241.07602264491112
8.3	-241.07710520456365
8.4	-241.07809621662253
8.5	-241.07900317575232
8.6	-241.07983297906918
8.7	-241.0805919732049
8.8	-241.08128599779243
8.9	-241.0819204252743
9.0	-241.08250019769292
9.1	-241.08302986037702
9.2	-241.0835135931075
9.3	-241.0839552387955
9.4	-241.0843583298174
9.5	-241.08472611248254
9.6	-241.0850615694241
9.7	-241.0853674403541
9.8	-241.0856462413294
9.9	-241.0859002822302
10.0	-241.08613168323748
40.0	-241.08840472853242
