# Supplementary material for: Systematic Study of Hard-Wall Confinement-Induced Effects on Atomic Electronic Structure
Source: J Phys Chem A. 2025 Jan 29;129(11):2791–805. doi: 10.1021/acs.jpca.4c05641 (PMC11931545; doi:10.1021/acs.jpca.4c05641)
Supplement: Supplementary file 1 — jp4c05641_si_001.zip [file jp4c05641_si_001.zip › csvfiles/Al_[Ne]3d2_cation_hard-wall_restricted_pw.csv]

1.0	-207.75654732131588
1.1	-216.21473703176113
1.2	-221.98421995133293
1.3	-226.022880755283
1.4	-228.91855624503637
1.5	-231.04254720378472
1.6	-232.63495956757208
1.7	-233.85415751864429
1.8	-234.80641427800217
1.9	-235.56418755650282
2.0	-236.1776364358313
2.1	-236.68201052039984
2.2	-237.10246168790724
2.3	-237.45721766131214
2.4	-237.7596991973549
2.5	-238.01994771545301
2.6	-238.2455979741397
2.7	-238.44254763447452
2.8	-238.61542300354375
2.9	-238.76790650227673
3.0	-238.9029695017062
3.1	-239.02303983208293
3.2	-239.13012379200268
3.3	-239.22589617530116
3.4	-239.31176759643847
3.5	-239.38893553253575
3.6	-239.45842355421837
3.7	-239.52111188470587
3.8	-239.57776151219477
3.9	-239.6290334456985
4.0	-239.6755042643625
4.1	-239.71767880100478
4.2	-239.7560005819552
4.3	-239.79086048931148
4.4	-239.82260400007812
4.5	-239.85153727396602
4.6	-239.8779323019857
4.7	-239.90203128226565
4.8	-239.92405035598648
4.9	-239.94418280980656
5.0	-239.96260183104812
5.1	-239.9794628863596
5.2	-239.99490578139046
5.3	-240.00905644977115
5.4	-240.0220285110545
5.5	-240.03392463108938
5.6	-240.04483771250662
5.7	-240.05485193942977
5.8	-240.06404369585425
5.9	-240.07248237496427
6.0	-240.08023109370004
6.1	-240.08734732493807
6.2	-240.09388345798334
6.3	-240.09988729617604
6.4	-240.1054024997378
6.5	-240.11046898036054
6.6	-240.11512325361662
6.7	-240.1193987539698
6.8	-240.12332611715897
6.9	-240.1269334333354
7.0	-240.13024647471087
7.1	-240.13328890039705
7.2	-240.13608244099996
7.3	-240.1386470653961
7.4	-240.14100113135214
7.5	-240.1431615219784
7.6	-240.14514376945868
7.7	-240.1469621673191
7.8	-240.14862987257555
7.9	-240.15015899858219
8.0	-240.15156069980998
8.1	-240.15284524909484
8.2	-240.1540221081899
8.3	-240.15509999246606
8.4	-240.15608692992464
8.5	-240.1569903154026
8.6	-240.15781696032798
8.7	-240.15857313827536
8.8	-240.15926462695293
8.9	-240.1598967467822
9.0	-240.16047439637754
9.1	-240.16100208520368
9.2	-240.1614839637744
9.3	-240.16192385136674
9.4	-240.16232526166914
9.5	-240.16269142642602
9.6	-240.163025317294
9.7	-240.16332966588683
9.8	-240.1636069826251
9.9	-240.16385957370585
10.0	-240.16408955717142
40.0	-240.16633444384192
