# Supplementary material for: Systematic Study of Hard-Wall Confinement-Induced Effects on Atomic Electronic Structure
Source: J Phys Chem A. 2025 Jan 29;129(11):2791–805. doi: 10.1021/acs.jpca.4c05641 (PMC11931545; doi:10.1021/acs.jpca.4c05641)
Supplement: Supplementary file 1 — jp4c05641_si_001.zip [file jp4c05641_si_001.zip › csvfiles/Al_[Ne]3d2_cation_hard-wall_restricted_r2scan.csv]

1.0	-208.889180947718
1.1	-217.28834863842627
1.2	-223.0108187507526
1.3	-227.0123121146102
1.4	-229.87890545825715
1.5	-231.98051087105236
1.6	-233.55616966996027
1.7	-234.76339061418832
1.8	-235.70769264930527
1.9	-236.46083214592093
2.0	-237.07232154638868
2.1	-237.57683811477017
2.2	-237.99905089581296
2.3	-238.35679435472866
2.4	-238.6631654716831
2.5	-238.92792053311967
2.6	-239.15844685042077
2.7	-239.36044462582058
2.8	-239.53839215380384
2.9	-239.69586619704063
3.0	-239.83576616264088
3.1	-239.9604733911774
3.2	-240.0719661523807
3.3	-240.17190416509908
3.4	-240.2616922120173
3.5	-240.34252888829508
3.6	-240.4154443185645
3.7	-240.4813293346509
3.8	-240.54095821004475
3.9	-240.59500665032306
4.0	-240.64406631511727
4.1	-240.68865679051217
4.2	-240.72923554185832
4.3	-240.76620633802835
4.4	-240.79992639503814
4.5	-240.83071243654473
4.6	-240.85884590167225
4.7	-240.8845774654454
4.8	-240.90813086545424
4.9	-240.92970620995942
5.0	-240.9494829630641
5.1	-240.96762215683486
5.2	-240.98426875616826
5.3	-240.9995534247749
5.4	-241.01359410107497
5.5	-241.02649755494238
5.6	-241.038360381119
5.7	-241.04927025456686
5.8	-241.05930678554626
5.9	-241.06854224394365
6.0	-241.07704282720803
6.1	-241.084867966908
6.2	-241.09207331488335
6.3	-241.09870827428904
6.4	-241.10481882803862
6.5	-241.1104468622051
6.6	-241.11563073569917
6.7	-241.12040560976328
6.8	-241.12480374171815
6.9	-241.1288547475178
7.0	-241.13258583538405
7.1	-241.1360220191624
7.2	-241.13918631042935
7.3	-241.1420998889113
7.4	-241.14478225837186
7.5	-241.1472513876928
7.6	-241.1495238410835
7.7	-241.151614895019
7.8	-241.15353864108081
7.9	-241.15530808149845
8.0	-241.15693521725112
8.1	-241.15843112627599
8.2	-241.15980603907846
8.3	-241.16106940519785
8.4	-241.16222994195363
8.5	-241.16329571897882
8.6	-241.16427416853486
8.7	-241.16517218595573
8.8	-241.16599610581693
8.9	-241.1667518214932
9.0	-241.16744472934386
9.1	-241.16807985020012
9.2	-241.16866180664314
9.3	-241.1691948405573
9.4	-241.16968292819882
9.5	-241.17012967880606
9.6	-241.17053843840085
9.7	-241.1709123442699
9.8	-241.17125421761244
9.9	-241.17156667463087
10.0	-241.171852185888
40.0	-241.17474760812183
