# Supplementary material for: Systematic Study of Hard-Wall Confinement-Induced Effects on Atomic Electronic Structure
Source: J Phys Chem A. 2025 Jan 29;129(11):2791–805. doi: 10.1021/acs.jpca.4c05641 (PMC11931545; doi:10.1021/acs.jpca.4c05641)
Supplement: Supplementary file 1 — jp4c05641_si_001.zip [file jp4c05641_si_001.zip › csvfiles/Al_[Ne]3d2_cation_hard-wall_unrestricted.csv]

1.0	-208.8733227899633
1.1	-217.29515838326506
1.2	-223.0366178563498
1.3	-227.05371262833006
1.4	-229.93289651856932
1.5	-232.04438521987407
1.6	-233.62740814234036
1.7	-234.83961850009118
1.8	-235.78671898052576
1.9	-236.54071731115178
2.0	-237.15142416733076
2.1	-237.65382375730934
2.2	-238.07286821407877
2.3	-238.42663589942072
2.4	-238.72843592468797
2.5	-238.98822579925343
2.6	-239.2135765876188
2.7	-239.41033702062066
2.8	-239.58309540722925
2.9	-239.7355044685527
3.0	-239.87051237714448
3.1	-239.99052902163342
3.2	-240.09754711529683
3.3	-240.19323152487667
3.4	-240.27898601303627
3.5	-240.35600376623955
3.6	-240.42530615975764
3.7	-240.4877728941944
3.8	-240.54416573017298
3.9	-240.59514741407352
4.0	-240.6412969466541
4.1	-240.68312203401217
4.2	-240.72106934005512
4.3	-240.75553300228495
4.4	-240.78686175932157
4.5	-240.81536495679015
4.6	-240.84131763791547
4.7	-240.8649648807313
4.8	-240.88652551024205
4.9	-240.90619528864912
5.0	-240.9241496667424
5.1	-240.9405461648488
5.2	-240.95552643876147
5.3	-240.9692180777106
5.4	-240.98173617295916
5.5	-240.99318468984035
5.6	-241.0036576705814
5.7	-241.01324029123947
5.8	-241.0220097922232
5.9	-241.03003629900434
6.0	-241.03738354721628
6.1	-241.04410952430393
6.2	-241.05026703877272
6.3	-241.05590422575477
6.4	-241.06106499734128
6.5	-241.06578944428014
6.6	-241.0701141951892
6.7	-241.07407273784833
6.8	-241.07769570732285
6.9	-241.0810111442627
7.0	-241.08404472710725
7.1	-241.08681998086786
7.2	-241.08935846548752
7.3	-241.09167994607077
7.4	-241.09380254707122
7.5	-241.09574289216621
7.6	-241.09751623148037
7.7	-241.09913655712828
7.8	-241.10061670853838
7.9	-241.10196846807492
8.0	-241.10320264838256
8.1	-241.10432917197156
8.2	-241.10535714380478
8.3	-241.10629491816115
8.4	-241.10715015951558
8.5	-241.10792989881904
8.6	-241.10864058498498
8.7	-241.10928813223333
8.8	-241.10987796361303
8.9	-241.1104150508556
9.0	-241.11090395111063
9.1	-241.1113488404683
9.2	-241.11175354501296
9.3	-241.11212156930424
9.4	-241.11245612252912
9.5	-241.1127601427434
9.6	-241.11303631902265
9.7	-241.1132871118572
9.8	-241.11351477215584
9.9	-241.1137213582955
10.0	-241.11390875220783
40.0	-241.1156670037286
