# Supplementary material for: Systematic Study of Hard-Wall Confinement-Induced Effects on Atomic Electronic Structure
Source: J Phys Chem A. 2025 Jan 29;129(11):2791–805. doi: 10.1021/acs.jpca.4c05641 (PMC11931545; doi:10.1021/acs.jpca.4c05641)
Supplement: Supplementary file 1 — jp4c05641_si_001.zip [file jp4c05641_si_001.zip › csvfiles/Al_[Ne]3d2_cation_hard-wall_unrestricted_pw.csv]

1.0	-207.86602839985176
1.1	-216.31690383895855
1.2	-222.08067919641286
1.3	-226.114856085176
1.4	-229.00697916283443
1.5	-231.1281188085106
1.6	-232.7181960209309
1.7	-233.93542639150724
1.8	-234.88596544643133
1.9	-235.64218019773122
2.0	-236.25416250981542
2.1	-236.7571146543827
2.2	-237.17615736938822
2.3	-237.5294998482502
2.4	-237.8305536845887
2.5	-238.08935774991895
2.6	-238.3135486627832
2.7	-238.50902866150517
2.8	-238.6804301025723
2.9	-238.8314420450817
3.0	-238.9650424852308
3.1	-239.0836654767923
3.2	-239.18932290947376
3.3	-239.28369441889447
3.4	-239.36819467481695
3.5	-239.44402443950307
3.6	-239.5122098486108
3.7	-239.573633039404
3.8	-239.6290563408393
3.9	-239.67914160860235
4.0	-239.7244658506647
4.1	-239.76553398110832
4.2	-239.80278932302082
4.3	-239.83662232621828
4.4	-239.86737785414903
4.5	-239.89536131235076
4.6	-239.92084383121073
4.7	-239.94406667018495
4.8	-239.96524497714393
4.9	-239.98457100981148
5.0	-240.00221690639955
5.1	-240.01833707657858
5.2	-240.03307027081442
5.3	-240.0465413769664
5.4	-240.05886298394742
5.5	-240.07013674649016
5.6	-240.08045457878177
5.7	-240.08989970126504
5.8	-240.0985475604665
5.9	-240.106466639112
6.0	-240.11371917093547
6.1	-240.12036177281448
6.2	-240.12644600486817
6.3	-240.13201886750622
6.4	-240.13712324344317
6.5	-240.14179829156893
6.6	-240.1460797983646
6.7	-240.1500004920435
6.8	-240.1535903238955
6.9	-240.15687672061364
7.0	-240.15988481101044
7.1	-240.16263762998355
7.2	-240.16515630240798
7.3	-240.16746020905313
7.4	-240.1695671366342
7.5	-240.17149341362912
7.6	-240.17325403349253
7.7	-240.17486276635546
7.8	-240.17633226083223
7.9	-240.1776741364853
8.0	-240.17889906824118
8.1	-240.18001686335606
8.2	-240.18103653179102
8.3	-240.18196635060787
8.4	-240.18281392287284
8.5	-240.1835862316815
8.6	-240.18428968975792
8.7	-240.18493018485614
8.8	-240.18551312171476
8.9	-240.18604346041573
9.0	-240.18652575179433
9.1	-240.1869641699675
9.2	-240.1873625424173
9.3	-240.18772437754217
9.4	-240.1880528901941
9.5	-240.1883510251634
9.6	-240.18862147882163
9.7	-240.18886671903314
9.8	-240.1890890038159
9.9	-240.18929039805025
10.0	-240.18947278938833
40.0	-240.19115566205775
