# Supplementary material for: Systematic Study of Hard-Wall Confinement-Induced Effects on Atomic Electronic Structure
Source: J Phys Chem A. 2025 Jan 29;129(11):2791–805. doi: 10.1021/acs.jpca.4c05641 (PMC11931545; doi:10.1021/acs.jpca.4c05641)
Supplement: Supplementary file 1 — jp4c05641_si_001.zip [file jp4c05641_si_001.zip › csvfiles/Al_[Ne]3d2_cation_hard-wall_unrestricted_r2scan.csv]

1.0	-209.06091581634692
1.1	-217.44942895990772
1.2	-223.16330852192806
1.3	-227.1580491272981
1.4	-230.01950345757035
1.5	-232.1171454478507
1.6	-233.68942766463203
1.7	-234.8933464960756
1.8	-235.83414036798285
1.9	-236.5835140590066
2.0	-237.19106023165972
2.1	-237.69156702959674
2.2	-238.10978487565515
2.3	-238.46358315223708
2.4	-238.76606169318418
2.5	-239.0269766138838
2.6	-239.253716993531
2.7	-239.4519871528463
2.8	-239.6262923900607
2.9	-239.78026541461668
3.0	-239.9168498140687
3.1	-240.03844132901065
3.2	-240.14702079068098
3.3	-240.2442463181702
3.4	-240.33151811846952
3.5	-240.41002675482142
3.6	-240.4807904283258
3.7	-240.54468465902767
3.8	-240.602466448483
3.9	-240.65479399224822
4.0	-240.70224256544554
4.1	-240.7453173874974
4.2	-240.7844639344603
4.3	-240.8200762526819
4.4	-240.85250378805648
4.5	-240.8820570735444
4.6	-240.90901328676816
4.7	-240.93361783262003
4.8	-240.9560921212473
4.9	-240.9766327793837
5.0	-240.9954201843215
5.1	-241.01261070673183
5.2	-241.02834849165578
5.3	-241.04276288219936
5.4	-241.05597057177678
5.5	-241.06807698123515
5.6	-241.07917746321638
5.7	-241.08935842835464
5.8	-241.09869832700093
5.9	-241.10726847341724
6.0	-241.11513372109607
6.1	-241.12235307418638
6.2	-241.1289802814141
6.3	-241.13506431430537
6.4	-241.14064994092334
6.5	-241.14577808589277
6.6	-241.15048622497193
6.7	-241.15480867180136
6.8	-241.15877679493587
6.9	-241.16241933284454
7.0	-241.16576259011214
7.1	-241.16883072004237
7.2	-241.17164595763725
7.3	-241.17422870094785
7.4	-241.1765978051544
7.5	-241.17877047483546
7.6	-241.18076260068767
7.7	-241.18258870170598
7.8	-241.18426213286048
7.9	-241.18579525150665
8.0	-241.18719938162732
8.1	-241.18848504990214
8.2	-241.1896619316361
8.3	-241.19073888110444
8.4	-241.19172408645946
8.5	-241.19262440159778
8.6	-241.193447813769
8.7	-241.19420022490047
8.8	-241.19488753777054
8.9	-241.19551514288224
9.0	-241.19608807432115
9.1	-241.19661086600468
9.2	-241.19708770359267
9.3	-241.1975224760305
9.4	-241.19791867598636
9.5	-241.19827955646775
9.6	-241.1986081594025
9.7	-241.19890723786352
9.8	-241.19917932639777
9.9	-241.19942680464356
10.0	-241.19965184865757
40.0	-241.20181142960996
