# Supplementary material for: Systematic Study of Hard-Wall Confinement-Induced Effects on Atomic Electronic Structure
Source: J Phys Chem A. 2025 Jan 29;129(11):2791–805. doi: 10.1021/acs.jpca.4c05641 (PMC11931545; doi:10.1021/acs.jpca.4c05641)
Supplement: Supplementary file 1 — jp4c05641_si_001.zip [file jp4c05641_si_001.zip › csvfiles/Al_[Ne]3d3_hard-wall_restricted_pbe.csv]

1.0	-196.14769315347206
1.1	-207.01002256579775
1.2	-214.57271953177025
1.3	-219.98070072274749
1.4	-223.94362341657566
1.5	-226.91465642644488
1.6	-229.19036673367563
1.7	-230.9689156620087
1.8	-232.3851607138688
1.9	-233.5324357078008
2.0	-234.4763792953317
2.1	-235.26388157837246
2.2	-235.92896425004562
2.3	-236.496698693847
2.4	-236.9858494753816
2.5	-237.410678975272
2.6	-237.78219345294653
2.7	-238.10901306748232
2.8	-238.39798603334896
2.9	-238.65462688009774
3.0	-238.88343258869293
3.1	-239.0881131428817
3.2	-239.27176157017914
3.3	-239.4369808379362
3.4	-239.58597972497554
3.5	-239.72064618559432
3.6	-239.84260422730952
3.7	-239.95325858294032
3.8	-240.0538302413255
3.9	-240.14538504491566
4.0	-240.2288569612943
4.1	-240.30506720916102
4.2	-240.37474011663443
4.3	-240.43851637295174
4.4	-240.49696417764312
4.5	-240.55058867706407
4.6	-240.5998399931836
4.7	-240.6451200863521
4.8	-240.686788645405
4.9	-240.7251681616594
5.0	-240.76054831428945
5.1	-240.79318977245396
5.2	-240.8233275007838
5.3	-240.85117364114623
5.4	-240.8769200310467
5.5	-240.90074040974818
5.6	-240.92279235505526
5.7	-240.94321898712903
5.8	-240.96215047043108
5.9	-240.97970534014698
6.0	-240.99599167597358
6.1	-241.01110814257893
6.2	-241.02514491399654
6.3	-241.03818449596795
6.4	-241.0503024589027
6.5	-241.06156809232013
6.6	-241.07204498986977
6.7	-241.08179157300432
6.8	-241.09086156055088
6.9	-241.09930439023958
7.0	-241.10716559761678
7.1	-241.11448715741187
7.2	-241.1213077912289
7.3	-241.1276632456886
7.4	-241.13358654388315
7.5	-241.1391082131765
7.6	-241.1442564917417
7.7	-241.14905751601037
7.8	-241.15353549089355
7.9	-241.157712844686
8.0	-241.16161036998741
8.1	-241.1652473522766
8.2	-241.168641687174
8.3	-241.17180998784005
8.4	-241.17476768307577
8.5	-241.1775291073148
8.6	-241.18010758319176
8.7	-241.18251549712843
8.8	-241.18476436895799
8.9	-241.1868649157696
9.0	-241.18882711070347
9.1	-241.19066023699295
9.2	-241.19237293791002
9.3	-241.1939732627543
9.4	-241.19546870926703
9.5	-241.19686626299512
9.6	-241.19817243344534
9.7	-241.1993932876981
9.8	-241.20053448154297
9.9	-241.2016012880593
10.0	-241.20259862447452
40.0	-241.21706093577674
