# Supplementary material for: Systematic Study of Hard-Wall Confinement-Induced Effects on Atomic Electronic Structure
Source: J Phys Chem A. 2025 Jan 29;129(11):2791–805. doi: 10.1021/acs.jpca.4c05641 (PMC11931545; doi:10.1021/acs.jpca.4c05641)
Supplement: Supplementary file 1 — jp4c05641_si_001.zip [file jp4c05641_si_001.zip › csvfiles/Al_[Ne]3d3_hard-wall_restricted_pw.csv]

1.0	-195.13288852238466
1.1	-206.03072905181432
1.2	-213.62140618139009
1.3	-219.0513548254375
1.4	-223.03132876158742
1.5	-226.0153608509725
1.6	-228.30073479678043
1.7	-230.08621793549833
1.8	-231.5071800602152
1.9	-232.65738452106083
2.0	-233.60282695595544
2.1	-234.39069253993998
2.2	-235.0552466856655
2.3	-235.62176277163584
2.4	-236.1091736951787
2.5	-236.53188275867552
2.6	-236.90101430164094
2.7	-237.2252869575849
2.8	-237.51163014946837
2.9	-237.76562419095956
3.0	-237.99181805757084
3.1	-238.19396153137092
3.2	-238.37517685055408
3.3	-238.53808721394955
3.4	-238.68491421071707
3.5	-238.81755263742508
3.6	-238.93762867969738
3.7	-239.04654571453295
3.8	-239.14552079026512
3.9	-239.23561399975569
4.0	-239.31775236940032
4.1	-239.39274946572758
4.2	-239.4613216190185
4.3	-239.52410144611054
4.4	-239.58164919544012
4.5	-239.63446232020837
4.6	-239.6829835983693
4.7	-239.72760805174232
4.8	-239.76868886701578
4.9	-239.80654248142744
5.0	-239.8414529667128
5.1	-239.87367582019266
5.2	-239.90344125288382
5.3	-239.93095704966055
5.4	-239.956411063678
5.5	-239.9799733971577
5.6	-240.00179831273107
5.7	-240.0220259123127
5.8	-240.04078361513197
5.9	-240.058187461563
6.0	-240.07434326559493
6.1	-240.0893476356784
6.2	-240.1032888804615
6.3	-240.1162478141178
6.4	-240.1282984732423
6.5	-240.13950875667263
6.6	-240.14994099702952
6.7	-240.15965247223824
6.8	-240.1686958641764
6.9	-240.17711967028538
7.0	-240.18496857378827
7.1	-240.192283776995
7.2	-240.19910330184712
7.3	-240.2054622613212
7.4	-240.21139310481198
7.5	-240.21692584028722
7.6	-240.22208823583657
7.7	-240.22690600233614
7.8	-240.23140295979474
7.9	-240.23560118841905
8.0	-240.23952116652484
8.1	-240.24318189604242
8.2	-240.24660101731862
8.3	-240.2497949140174
8.4	-240.25277880901177
8.5	-240.25556685233462
8.6	-240.25817220182861
8.7	-240.26060709695517
8.8	-240.26288292693806
8.9	-240.2650102931653
9.0	-240.26699906669987
9.1	-240.26885844120892
9.2	-240.27059698186912
9.3	-240.27222267032033
9.4	-240.27374294627853
9.5	-240.27516474598
9.6	-240.27649453760034
9.7	-240.27773835409948
9.8	-240.27890182377809
9.9	-240.279990198192
10.0	-240.28100837844298
40.0	-240.29583739195976
