# Supplementary material for: Systematic Study of Hard-Wall Confinement-Induced Effects on Atomic Electronic Structure
Source: J Phys Chem A. 2025 Jan 29;129(11):2791–805. doi: 10.1021/acs.jpca.4c05641 (PMC11931545; doi:10.1021/acs.jpca.4c05641)
Supplement: Supplementary file 1 — jp4c05641_si_001.zip [file jp4c05641_si_001.zip › csvfiles/Al_[Ne]3d3_hard-wall_restricted_r2scan.csv]

1.0	-196.26045769812137
1.1	-207.08941826806077
1.2	-214.62483877775924
1.3	-220.01109010184766
1.4	-223.95699701520175
1.5	-226.91478775196074
1.6	-229.18026169055042
1.7	-230.951103726557
1.8	-232.36189782516428
1.9	-233.50575469139693
2.0	-234.44805248222448
2.1	-235.2353806141344
2.2	-235.90145580601558
2.3	-236.47107403006936
2.4	-236.9627726666762
2.5	-237.390637656419
2.6	-237.76553670898343
2.7	-238.09596254071892
2.8	-238.3886284126657
2.9	-238.64893354424862
3.0	-238.88129701526162
3.1	-239.08938626051983
3.2	-239.27627923110092
3.3	-239.4445821544661
3.4	-239.59651704666385
3.5	-239.73398840694293
3.6	-239.85863528713492
3.7	-239.97187324663238
3.8	-240.07492939390542
3.9	-240.16887222240416
4.0	-240.25463676885235
4.1	-240.33304527859545
4.2	-240.40482384794618
4.3	-240.47061569112836
4.4	-240.53099201457047
4.5	-240.58646130348257
4.6	-240.63747735298355
4.7	-240.6844460252277
4.8	-240.72773085467816
4.9	-240.76765808780416
5.0	-240.80452188338234
5.1	-240.8385837958373
5.2	-240.87008314460167
5.3	-240.89923503106846
5.4	-240.92623292898543
5.5	-240.95125508123306
5.6	-240.97446163873897
5.7	-240.9959955901099
5.8	-241.01599048734357
5.9	-241.03456643437806
6.0	-241.05183353476727
6.1	-241.0678921816617
6.2	-241.08283412769552
6.3	-241.09674332155203
6.4	-241.10969674141302
6.5	-241.1217650157351
6.6	-241.13301304426744
6.7	-241.14350050137784
6.8	-241.15328224686778
6.9	-241.16240881522364
7.0	-241.17092673154337
7.1	-241.1788789409627
7.2	-241.18630510870224
7.3	-241.19324186127432
7.4	-241.1997231663022
7.5	-241.20578033017506
7.6	-241.2114424655562
7.7	-241.2167364320813
7.8	-241.22168714259718
7.9	-241.22631777491333
8.0	-241.23064971165076
8.1	-241.2347029402557
8.2	-241.23849601494703
8.3	-241.2420461132266
8.4	-241.24536934340543
8.5	-241.24848061462976
8.6	-241.25139373091667
8.7	-241.2541216863024
8.8	-241.25667650432223
8.9	-241.25906943496875
9.0	-241.26131094311208
9.1	-241.26341083940613
9.2	-241.26537821442594
9.3	-241.26722158725732
9.4	-241.26894918805513
9.5	-241.27056758881386
9.6	-241.27208453896122
9.7	-241.27350626866507
9.8	-241.2748387829924
9.9	-241.27608775996507
10.0	-241.2772585378039
40.0	-241.29484865857242
