# Supplementary material for: Systematic Study of Hard-Wall Confinement-Induced Effects on Atomic Electronic Structure
Source: J Phys Chem A. 2025 Jan 29;129(11):2791–805. doi: 10.1021/acs.jpca.4c05641 (PMC11931545; doi:10.1021/acs.jpca.4c05641)
Supplement: Supplementary file 1 — jp4c05641_si_001.zip [file jp4c05641_si_001.zip › csvfiles/Al_[Ne]3d3_hard-wall_unrestricted.csv]

1.0	-196.4010037985236
1.1	-207.24789481691857
1.2	-214.79845045491874
1.3	-220.196719973989
1.4	-224.15170444233138
1.5	-227.11606510915132
1.6	-229.3859749527238
1.7	-231.15929377700004
1.8	-232.57065527394056
1.9	-233.71323474274584
2.0	-234.65256599829434
2.1	-235.43547696256218
2.2	-236.09595964531212
2.3	-236.65907926774577
2.4	-237.14361013936568
2.5	-237.56383406554193
2.6	-237.9307815161537
2.7	-238.25309797999927
2.8	-238.53765555654743
2.9	-238.78998960378823
3.0	-239.0146140413391
3.1	-239.21525166018395
3.2	-239.39500433092118
3.3	-239.55648031468365
3.4	-239.70189066939434
3.5	-239.8331231771766
3.6	-239.95179975693412
3.7	-240.05932161159063
3.8	-240.15690516214482
3.9	-240.24561097626307
4.0	-240.32636730388595
4.1	-240.39998940940396
4.2	-240.46719558738866
4.3	-240.52862053193553
4.4	-240.58482657151927
4.5	-240.63631316600078
4.6	-240.6835249762304
4.7	-240.72685875231667
4.8	-240.7666692376394
4.9	-240.80327424807962
5.0	-240.83695905633743
5.1	-240.86798018848586
5.2	-240.89656872096842
5.3	-240.92293315158227
5.4	-240.94726190587858
5.5	-240.96972553036065
5.6	-240.99047861571395
5.7	-241.0096614870829
5.8	-241.02740169259016
5.9	-241.04381531702074
6.0	-241.05900814328623
6.1	-241.0730766818054
6.2	-241.08610908445416
6.3	-241.09818595713975
6.4	-241.10938108364473
6.5	-241.119762071282
6.6	-241.12939092762008
6.7	-241.13832457617013
6.8	-241.1466153186608
6.9	-241.15431124960935
7.0	-241.16145662937532
7.1	-241.16809222002627
7.2	-241.17425558841558
7.3	-241.1799813800613
7.4	-241.185301566762
7.5	-241.19024567075718
7.6	-241.19484096788452
7.7	-241.19911267151397
7.8	-241.2030840999659
7.9	-241.20677682833707
8.0	-241.2102108272103
8.1	-241.2134045889133
8.2	-241.21637524334824
8.3	-241.2191386636348
8.4	-241.22170956320866
8.5	-241.22410158449748
8.6	-241.22632738038354
8.7	-241.22839868891174
8.8	-241.23032640173787
8.9	-241.23212062732898
9.0	-241.2337907488781
9.1	-241.23534547772158
9.2	-241.23679290298764
9.3	-241.23814053691413
9.4	-241.23939535693646
9.5	-241.24056384490234
9.6	-241.24165202269643
9.7	-241.2426654854285
9.8	-241.24360943271657
9.9	-241.2444886965146
10.0	-241.24530776788694
40.0	-241.25656041612126
