# Supplementary material for: Systematic Study of Hard-Wall Confinement-Induced Effects on Atomic Electronic Structure
Source: J Phys Chem A. 2025 Jan 29;129(11):2791–805. doi: 10.1021/acs.jpca.4c05641 (PMC11931545; doi:10.1021/acs.jpca.4c05641)
Supplement: Supplementary file 1 — jp4c05641_si_001.zip [file jp4c05641_si_001.zip › csvfiles/Al_[Ne]3d3_hard-wall_unrestricted_pw.csv]

1.0	-195.35948618070432
1.1	-206.2411506872455
1.2	-213.81898998371045
1.3	-219.23863459976621
1.4	-223.2102307897245
1.5	-226.18733893772566
1.6	-228.4668702365895
1.7	-230.24729882968967
1.8	-231.66376716183427
1.9	-232.8098666922051
2.0	-233.7514673631546
2.1	-234.53566610996293
2.2	-235.19666943592452
2.3	-235.75971392602634
2.4	-236.243711720607
2.5	-236.6630565200941
2.6	-237.02887045527999
2.7	-237.3498745438379
2.8	-237.63300316422954
2.9	-237.88384274220948
3.0	-238.1069485673443
3.1	-238.30607632586407
3.2	-238.48435338829415
3.3	-238.64440713079426
3.4	-238.7884623056503
3.5	-238.9184158807803
3.6	-239.03589529500613
3.7	-239.14230436146872
3.8	-239.23885986103144
3.9	-239.32662102963752
4.0	-239.40651355607648
4.1	-239.47934928756737
4.2	-239.5458425408849
4.3	-239.60662370077387
4.4	-239.66225062900648
4.5	-239.71321829083973
4.6	-239.759966918675
4.7	-239.80288896667975
4.8	-239.84233505970144
4.9	-239.87861910130292
5.0	-239.9120226746058
5.1	-239.94279884614087
5.2	-239.9711754634574
5.3	-239.99735802175164
5.4	-240.0215321625307
5.5	-240.043865857022
5.6	-240.0645113184365
5.7	-240.08360668080167
5.8	-240.1012774760523
5.9	-240.1176379361658
6.0	-240.13279214362876
6.1	-240.14683504964512
6.2	-240.15985337733312
6.3	-240.17192642399888
6.4	-240.1831267751827
6.5	-240.19352094137494
6.6	-240.20316992666147
6.7	-240.21212973722277
6.8	-240.22045183717307
6.9	-240.22818355733935
7.0	-240.23536846285776
7.1	-240.24204668390462
7.2	-240.24825521380984
7.3	-240.25402817819688
7.4	-240.25939707816178
7.5	-240.26439101044855
7.6	-240.2690368669771
7.7	-240.273359515849
7.8	-240.27738196591233
7.9	-240.2811255163962
8.0	-240.28460989320104
8.1	-240.28785337326264
8.2	-240.29087289794342
8.3	-240.2936841768477
8.4	-240.29630178263284
8.5	-240.29873923797376
8.6	-240.30100909521352
8.7	-240.30312300943874
8.8	-240.3050918057314
8.9	-240.3069255407894
9.0	-240.30863355987486
9.1	-240.31022454898311
9.2	-240.3117065831073
9.3	-240.31308717077678
9.4	-240.31437329489813
9.5	-240.31557145087476
9.6	-240.31668768144613
9.7	-240.3177276090606
9.8	-240.31869646600524
9.9	-240.31959912187813
10.0	-240.32044010948695
40.0	-240.33187073027372
