# Supplementary material for: Systematic Study of Hard-Wall Confinement-Induced Effects on Atomic Electronic Structure
Source: J Phys Chem A. 2025 Jan 29;129(11):2791–805. doi: 10.1021/acs.jpca.4c05641 (PMC11931545; doi:10.1021/acs.jpca.4c05641)
Supplement: Supplementary file 1 — jp4c05641_si_001.zip [file jp4c05641_si_001.zip › csvfiles/Al_[Ne]3d3_hard-wall_unrestricted_r2scan.csv]

1.0	-196.61018724996825
1.1	-207.41605056658608
1.2	-214.931824633015
1.3	-220.30107789479098
1.4	-224.2324772691468
1.5	-227.17826340253174
1.6	-229.4339499396985
1.7	-231.1965396212657
1.8	-232.59980617190587
1.9	-233.7362418078809
2.0	-234.67093167759037
2.1	-235.45044425990415
2.2	-236.1086203692838
2.3	-236.67041455034166
2.4	-237.15449436003624
2.5	-237.5750272543995
2.6	-237.9429204721284
2.7	-238.26668752573045
2.8	-238.55306287750827
2.9	-238.80745101056664
3.0	-239.0342670413077
3.1	-239.2371878216655
3.2	-239.4192898797524
3.3	-239.58314189600617
3.4	-239.730914073825
3.5	-239.86446252291813
3.6	-239.98538590489474
3.7	-240.0950712565422
3.8	-240.19472688534145
3.9	-240.2854097951929
4.0	-240.3680478606086
4.1	-240.44345814558258
4.2	-240.51236213894308
4.3	-240.57539837027574
4.4	-240.63313355293965
4.5	-240.68607170953425
4.6	-240.73466187087345
4.7	-240.77930534646305
4.8	-240.82036060076547
4.9	-240.85814944651023
5.0	-240.8929608654921
5.1	-240.9250546257364
5.2	-240.9546650606891
5.3	-240.98200360131358
5.4	-241.00726136515695
5.5	-241.03061131144779
5.6	-241.05221022040075
5.7	-241.07220045043567
5.8	-241.09071148767117
5.9	-241.10786127019585
6.0	-241.12375733253978
6.1	-241.13849782505534
6.2	-241.15217233054466
6.3	-241.16486277841864
6.4	-241.17664412916304
6.5	-241.18758515972033
6.6	-241.19774901548732
6.7	-241.20719377000827
6.8	-241.21597280512398
6.9	-241.22413525630188
7.0	-241.23172624273832
7.1	-241.23878739719692
7.2	-241.2453569703006
7.3	-241.25147041177917
7.4	-241.25716040921364
7.5	-241.26245726779695
7.6	-241.26738906044406
7.7	-241.27198166816547
7.8	-241.27625909631885
7.9	-241.28024346063566
8.0	-241.28395536465845
8.1	-241.2874133978621
8.2	-241.2906356580383
8.3	-241.29363687872552
8.4	-241.29643542996408
8.5	-241.29904396254864
8.6	-241.301475541399
8.7	-241.30374235438617
8.8	-241.30585564961237
8.9	-241.30782592473548
9.0	-241.30966299627786
9.1	-241.31137591790034
9.2	-241.31297320556166
9.3	-241.31446280131007
9.4	-241.3158520178241
9.5	-241.31714771164476
9.6	-241.31835627207977
9.7	-241.31948357006786
9.8	-241.32053506911464
9.9	-241.32151589199322
10.0	-241.32243080002104
40.0	-241.33511357071438
