# Supplementary material for: Systematic Study of Hard-Wall Confinement-Induced Effects on Atomic Electronic Structure
Source: J Phys Chem A. 2025 Jan 29;129(11):2791–805. doi: 10.1021/acs.jpca.4c05641 (PMC11931545; doi:10.1021/acs.jpca.4c05641)
Supplement: Supplementary file 1 — jp4c05641_si_001.zip [file jp4c05641_si_001.zip › csvfiles/Al_[Ne]3p13d1_cation_hard-wall_restricted.csv]

1.0	-203.30642248567537
1.1	-213.2849205914927
1.2	-220.14462978502087
1.3	-224.9784391421331
1.4	-228.4617321660769
1.5	-231.02446844045346
1.6	-232.94710986487362
1.7	-234.4163844311421
1.8	-235.5588521312224
1.9	-236.46169415053336
2.0	-237.18589045846997
2.1	-237.77473176167578
2.2	-238.25940467061932
2.3	-238.66270631278675
2.4	-239.00154509945418
2.5	-239.28864360994845
2.6	-239.53371103015257
2.7	-239.74425922918556
2.8	-239.92617701984165
2.9	-240.08413872458001
3.0	-240.2218981132662
3.1	-240.34250228701768
3.2	-240.44844912298493
3.3	-240.54180454855825
3.4	-240.6242909421859
3.5	-240.69735456949985
3.6	-240.76221763520346
3.7	-240.81991891947686
3.8	-240.87134584835928
3.9	-240.91726006109326
4.0	-240.95831798463186
4.1	-240.9950875323069
4.2	-241.02806176167513
4.3	-241.0576701235094
4.4	-241.08428778498435
4.5	-241.10824340069115
4.6	-241.12982562327159
4.7	-241.14928858363265
4.8	-241.16685652366436
4.9	-241.18272772821837
5.0	-241.1970778744373
5.1	-241.21006289526315
5.2	-241.22182143518586
5.3	-241.23247696355543
5.4	-241.2421395983846
5.5	-241.25090768504907
5.6	-241.25886916660187
5.7	-241.26610277638974
5.8	-241.27267907897175
5.9	-241.27866138072093
6.0	-241.28410652874666
6.1	-241.2890656132595
6.2	-241.2935845867995
6.3	-241.29770481110285
6.4	-241.3014635409365
6.5	-241.30489435344634
6.6	-241.30802752932024
6.7	-241.31089039208328
6.8	-241.31350761056598
6.9	-241.31590146877528
7.0	-241.31809210724742
7.1	-241.32009773889308
7.2	-241.32193484226272
7.3	-241.32361833484788
7.4	-241.32516172839502
7.5	-241.3265772683203
7.6	-241.32787605887572
7.7	-241.32906817552822
7.8	-241.33016276598036
7.9	-241.33116814091505
8.0	-241.3320918555385
8.1	-241.33294078291067
8.2	-241.33372117983853
8.3	-241.33443874620718
8.4	-241.33509867819316
8.5	-241.33570571618029
8.6	-241.33626418797456
8.7	-241.3367780473749
8.8	-241.33725090929354
8.9	-241.33768608102824
9.0	-241.33808659061475
9.1	-241.33845521221707
9.2	-241.3387944891993
9.3	-241.33910675480124
9.4	-241.33939415072976
9.5	-241.33965864418272
9.6	-241.33990204294787
9.7	-241.34012600924441
9.8	-241.3403320722651
9.9	-241.34052163930826
10.0	-241.34069600621797
40.0	-241.34262863111564
