# Supplementary material for: Systematic Study of Hard-Wall Confinement-Induced Effects on Atomic Electronic Structure
Source: J Phys Chem A. 2025 Jan 29;129(11):2791–805. doi: 10.1021/acs.jpca.4c05641 (PMC11931545; doi:10.1021/acs.jpca.4c05641)
Supplement: Supplementary file 1 — jp4c05641_si_001.zip [file jp4c05641_si_001.zip › csvfiles/Al_[Ne]3p13d1_cation_hard-wall_restricted_pw.csv]

1.0	-202.35866318322203
1.1	-212.35817475130818
1.2	-219.2332307043109
1.3	-224.0781322448213
1.4	-227.56924058923425
1.5	-230.1372439150735
1.6	-232.06317476099525
1.7	-233.53421855471925
1.8	-234.6773031650331
1.9	-235.57990324215265
2.0	-236.3032299787972
2.1	-236.89075410337543
2.2	-237.37380117001987
2.3	-237.77527508145315
2.4	-238.11216627109872
2.5	-238.39726042766466
2.6	-238.64031532037677
2.7	-238.84888006291078
2.8	-239.02887166364323
2.9	-239.1849852663311
3.0	-239.32098937107986
3.1	-239.4399407636034
3.2	-239.5443428579429
3.3	-239.63626376492866
3.4	-239.71742540003825
3.5	-239.78927154176293
3.6	-239.85302041974367
3.7	-239.90970580253173
3.8	-239.96020943724565
3.9	-240.00528691152988
4.0	-240.045588456256
4.1	-240.08167581589092
4.2	-240.11403603117253
4.3	-240.14309277497583
4.4	-240.16921573264838
4.5	-240.19272840719535
4.6	-240.21391464643426
4.7	-240.23302412729663
4.8	-240.25027698324632
4.9	-240.26586772477356
5.0	-240.2799685732946
5.1	-240.2927323065866
5.2	-240.304294695301
5.3	-240.31477659637724
5.4	-240.3242857572289
5.5	-240.332918375301
5.6	-240.34076045016624
5.7	-240.34788895913263
5.8	-240.35437288205844
5.9	-240.36027409726424
6.0	-240.36564816660257
6.1	-240.37054502511307
6.2	-240.3750095885057
6.3	-240.37908228915592
6.4	-240.38279955010876
6.5	-240.38619420531967
6.6	-240.38929587261836
6.7	-240.39213128542542
6.8	-240.39472458836775
6.9	-240.39709760070343
7.0	-240.39927005192268
7.1	-240.40125979217348
7.2	-240.40308298067583
7.3	-240.40475425454733
7.4	-240.40628688009548
7.5	-240.40769288849006
7.6	-240.40898319769676
7.7	-240.4101677216692
7.8	-240.41125546869424
7.9	-240.41225462958815
8.0	-240.41317265697694
8.1	-240.41401633661206
8.2	-240.41479185133625
8.3	-240.41550483878996
8.4	-240.41616044318164
8.5	-240.41676336182397
8.6	-240.4173178871393
8.7	-240.41782794427687
8.8	-240.41829712514084
8.9	-240.41872871893545
9.0	-240.41912573972354
9.1	-240.4194909512125
9.2	-240.41982688917565
9.3	-240.4201358816775
9.4	-240.42042006723517
9.5	-240.42068141137057
9.6	-240.42092172154494
9.7	-240.42114266047327
9.8	-240.42134575864688
9.9	-240.42153242512234
10.0	-240.42170395784495
40.0	-240.4235783862365
