# Supplementary material for: Systematic Study of Hard-Wall Confinement-Induced Effects on Atomic Electronic Structure
Source: J Phys Chem A. 2025 Jan 29;129(11):2791–805. doi: 10.1021/acs.jpca.4c05641 (PMC11931545; doi:10.1021/acs.jpca.4c05641)
Supplement: Supplementary file 1 — jp4c05641_si_001.zip [file jp4c05641_si_001.zip › csvfiles/Al_[Ne]3p13d1_cation_hard-wall_restricted_r2scan.csv]

1.0	-203.31238016678097
1.1	-213.29044867433996
1.2	-220.14906811949461
1.3	-224.981357094444
1.4	-228.46310485968837
1.5	-231.0247163874462
1.6	-232.94698536147675
1.7	-234.41679328095842
1.8	-235.56069221308837
1.9	-236.46574302809967
2.0	-237.19274629890836
2.1	-237.78480261530748
2.2	-238.2729343529304
2.3	-238.67981929718366
2.4	-239.02229015145926
2.5	-239.31301631094323
2.6	-239.56164539602713
2.7	-239.77562638342377
2.8	-239.96080462274668
2.9	-240.12183068047028
3.0	-240.2624494286216
3.1	-240.3857091878769
3.2	-240.49411543700668
3.3	-240.58974550039278
3.4	-240.6743351606048
3.5	-240.74934486912215
3.6	-240.81601093736134
3.7	-240.87538558511568
3.8	-240.9283686450664
3.9	-240.97573294479608
4.0	-241.01814485739595
4.1	-241.0561810443263
4.2	-241.09034219863582
4.3	-241.12106443842092
4.4	-241.1487287485004
4.5	-241.17366885457798
4.6	-241.19617785610447
4.7	-241.21651380138985
4.8	-241.23490439951362
4.9	-241.2515511043952
5.0	-241.26663238065234
5.1	-241.28030665757865
5.2	-241.29271501520142
5.3	-241.30398294270447
5.4	-241.3142227068779
5.5	-241.3235343576197
5.6	-241.33200774404975
5.7	-241.3397230638017
5.8	-241.3467526425522
5.9	-241.35316106685832
6.0	-241.35900684066655
6.1	-241.3643422289065
6.2	-241.36921465024278
6.3	-241.37366681983167
6.4	-241.37773690326046
6.5	-241.3814597890634
6.6	-241.38486686847398
6.7	-241.38798652577356
6.8	-241.39084443937261
6.9	-241.39346385491274
7.0	-241.39586582626055
7.1	-241.39806943189674
7.2	-241.4000919701249
7.3	-241.40194913492618
7.4	-241.4036551699258
7.5	-241.40522300839388
7.6	-241.40666440295257
7.7	-241.40799004032192
7.8	-241.40920964294932
7.9	-241.41033206284652
8.0	-241.41136535194195
8.1	-241.41231685554322
8.2	-241.41319327259356
8.3	-241.41400071043103
8.4	-241.41474476233424
8.5	-241.415430522768
8.6	-241.4160626611024
8.7	-241.4166454547336
8.8	-241.41718278880612
8.9	-241.4176782847466
9.0	-241.41813519037595
9.1	-241.4185565399179
9.2	-241.41894512907967
9.3	-241.41930345651014
9.4	-241.41963389964621
9.5	-241.41993863358684
9.6	-241.4202195874467
9.7	-241.42047861630417
9.8	-241.42071744340757
9.9	-241.42093756659474
10.0	-241.42114041169972
40.0	-241.42344418291742
