# Supplementary material for: Systematic Study of Hard-Wall Confinement-Induced Effects on Atomic Electronic Structure
Source: J Phys Chem A. 2025 Jan 29;129(11):2791–805. doi: 10.1021/acs.jpca.4c05641 (PMC11931545; doi:10.1021/acs.jpca.4c05641)
Supplement: Supplementary file 1 — jp4c05641_si_001.zip [file jp4c05641_si_001.zip › csvfiles/Al_[Ne]3p13d1_cation_hard-wall_unrestricted.csv]

1.0	-203.42340390308038
1.1	-213.39454796309974
1.2	-220.24863014895752
1.3	-225.07814119243218
1.4	-228.55814199309023
1.5	-231.11832467246688
1.6	-233.0389296285288
1.7	-234.50650504062224
1.8	-235.64746980631384
1.9	-236.5488993621669
2.0	-237.2716990339588
2.1	-237.85911108637214
2.2	-238.34229476757184
2.3	-238.74403600322364
2.4	-239.081243736344
2.5	-239.36664902478356
2.6	-239.60997437809974
2.7	-239.81874739958172
2.8	-239.99887322696748
2.9	-240.15504182287154
3.0	-240.29102109695825
3.1	-240.40987034487392
3.2	-240.51409752820533
3.3	-240.60577658001688
3.4	-240.68663596210374
3.5	-240.75812632527703
3.6	-240.821472811952
3.7	-240.87771594208388
3.8	-240.9277439151755
3.9	-240.97231838248507
4.0	-241.0120951967872
4.1	-241.04764125692017
4.2	-241.0794482844114
4.3	-241.1079441674559
4.4	-241.1335023587379
4.5	-241.15644970428463
4.6	-241.17707299792158
4.7	-241.19562449420297
4.8	-241.21232656493407
4.9	-241.22737564805686
5.0	-241.24094560870412
5.1	-241.2531906103826
5.2	-241.26424757565897
5.3	-241.2742383019027
5.4	-241.2832712861575
5.5	-241.29144330369854
5.6	-241.2988407775089
5.7	-241.30554096996073
5.8	-241.31161302244942
5.9	-241.31711886512215
6.0	-241.32211401479813
6.1	-241.3266482765036
6.2	-241.33076636199638
6.3	-241.3345084358653
6.4	-241.33791059893423
6.5	-241.3410053170682
6.6	-241.3438218021349
6.7	-241.34638635099657
6.8	-241.34872264781575
6.9	-241.35085203365506
7.0	-241.35279374743618
7.1	-241.35456514122802
7.2	-241.35618187298047
7.3	-241.35765807901652
7.4	-241.3590065284758
7.5	-241.3602387618427
7.6	-241.36136521499043
7.7	-241.36239533046853
7.8	-241.36333765729418
7.9	-241.36419994035091
8.0	-241.36498920064125
8.1	-241.36571180719895
8.2	-241.36637354153905
8.3	-241.36697965557846
8.4	-241.3675349234513
8.5	-241.3680436880529
8.6	-241.36850990283867
8.7	-241.3689371691804
8.8	-241.36932877012984
8.9	-241.36968770050262
9.0	-241.37001669408136
9.1	-241.37031824792612
9.2	-241.37059464434418
9.3	-241.3708479706155
9.4	-241.3710801366799
9.5	-241.37129289125116
9.6	-241.37148783616036
9.7	-241.3716664393596
9.8	-241.37183004684664
9.9	-241.37197989309615
10.0	-241.3721171108632
40.0	-241.37355612581422
