# Supplementary material for: Systematic Study of Hard-Wall Confinement-Induced Effects on Atomic Electronic Structure
Source: J Phys Chem A. 2025 Jan 29;129(11):2791–805. doi: 10.1021/acs.jpca.4c05641 (PMC11931545; doi:10.1021/acs.jpca.4c05641)
Supplement: Supplementary file 1 — jp4c05641_si_001.zip [file jp4c05641_si_001.zip › csvfiles/Al_[Ne]3p13d1_cation_hard-wall_unrestricted_pw.csv]

1.0	-202.45972324376976
1.1	-212.45221071129723
1.2	-219.3218223675048
1.3	-224.1625225100028
1.4	-227.65040526121834
1.5	-230.21593687577854
1.6	-232.13996164117728
1.7	-233.60950576507304
1.8	-234.7513652222285
1.9	-235.65290900422622
2.0	-236.37526725927074
2.1	-236.96185180799364
2.2	-237.4439482611188
2.3	-237.8444360377801
2.4	-238.1802930796804
2.5	-238.46430141662083
2.6	-238.70622129411538
2.7	-238.91360825174576
2.8	-239.09238798199067
2.9	-239.2472653188437
3.0	-239.38201857532997
3.1	-239.49971388525506
3.2	-239.60286318696774
3.3	-239.69354210241877
3.4	-239.7734789762218
3.5	-239.8441229464528
3.6	-239.9066965965523
3.7	-239.9622371353516
3.8	-240.01162894248785
3.9	-240.05562953800492
4.0	-240.09489048877958
4.1	-240.1299743741467
4.2	-240.16136865377106
4.3	-240.18949707811004
4.4	-240.21472913280184
4.5	-240.23738789814843
4.6	-240.25775662210896
4.7	-240.27608424249937
4.8	-240.29259004592976
4.9	-240.30746761413107
5.0	-240.32088817906885
5.1	-240.33300348568503
5.2	-240.3439482424609
5.3	-240.35384222633468
5.4	-240.36279209625692
5.5	-240.37089296036456
5.6	-240.37822973429894
5.7	-240.38487832199095
5.8	-240.39090664470768
5.9	-240.3963755404549
6.0	-240.40133955199775
6.1	-240.40584761899302
6.2	-240.40994368739257
6.3	-240.413667247178
6.4	-240.41705380780184
6.5	-240.42013531938315
6.6	-240.422940546628
6.7	-240.425495401091
6.8	-240.42782323714698
6.9	-240.429945115726
7.0	-240.43188003971915
7.1	-240.43364516430722
7.2	-240.4352559850543
7.3	-240.43672650611398
7.4	-240.4380693908987
7.5	-240.43929609710403
7.6	-240.44041699754754
7.7	-240.4414414885915
7.8	-240.4423780874124
7.9	-240.4432345190579
8.0	-240.44401779471264
8.1	-240.44473428180225
8.2	-240.44538976688898
8.3	-240.4459895122087
8.4	-240.4465383063389
8.5	-240.44704050970535
8.6	-240.447500095402
8.7	-240.4479206859384
8.8	-240.4483055862405
8.9	-240.4486578132639
9.0	-240.44898012274544
9.1	-240.4492750330911
9.2	-240.44954484710797
9.3	-240.44979167145675
9.4	-240.45001743420931
9.5	-240.45022390079288
9.6	-240.45041268820833
9.7	-240.45058527803113
9.8	-240.45074302832327
9.9	-240.45088718396767
10.0	-240.45101888663882
40.0	-240.45236405770646
