# Supplementary material for: Systematic Study of Hard-Wall Confinement-Induced Effects on Atomic Electronic Structure
Source: J Phys Chem A. 2025 Jan 29;129(11):2791–805. doi: 10.1021/acs.jpca.4c05641 (PMC11931545; doi:10.1021/acs.jpca.4c05641)
Supplement: Supplementary file 1 — jp4c05641_si_001.zip [file jp4c05641_si_001.zip › csvfiles/Al_[Ne]3p13d1_cation_hard-wall_unrestricted_r2scan.csv]

1.0	-203.48231068437116
1.1	-213.4491639959923
1.2	-220.29988990377538
1.3	-225.12666798612386
1.4	-228.60437278170008
1.5	-231.1626622326658
1.6	-233.0818377914807
1.7	-234.54852405167182
1.8	-235.68917637191558
1.9	-236.5908524644812
2.0	-237.31439965187056
2.1	-237.90298183301562
2.2	-238.3876730549038
2.3	-238.7911731899577
2.4	-239.13030647317933
2.5	-239.41772323417086
2.6	-239.6630751350336
2.7	-239.87383835613196
2.8	-240.05589454274923
2.9	-240.21392451299738
3.0	-240.35168681100447
3.1	-240.47223409329575
3.2	-240.57807085154624
3.3	-240.67126997071875
3.4	-240.7535606509453
3.5	-240.82639555648888
3.6	-240.89100271178418
3.7	-240.9484261616904
3.8	-240.9995580431558
3.9	-241.0451642162176
4.0	-241.08590488990026
4.1	-241.12235116740698
4.2	-241.1549990631635
4.3	-241.18427987410809
4.4	-241.2105710614019
4.5	-241.23420262656487
4.6	-241.25546544913692
4.7	-241.2746148924065
4.8	-241.29187525692492
4.9	-241.30744613786186
5.0	-241.3215038858441
5.1	-241.33420495458137
5.2	-241.34568839823197
5.3	-241.35607801168453
5.4	-241.36548409560896
5.5	-241.3740052625164
5.6	-241.38172952212415
5.7	-241.38873563333541
5.8	-241.39509407896392
5.9	-241.4008681463846
6.0	-241.40611456276687
6.1	-241.41088426369163
6.2	-241.41522300888926
6.3	-241.41917194076132
6.4	-241.42276807970276
6.5	-241.42604474507877
6.6	-241.4290319371339
6.7	-241.43175667160335
6.8	-241.43424329948067
6.9	-241.43651377857066
7.0	-241.4385879288046
7.1	-241.44048364977505
7.2	-241.442217110006
7.3	-241.44380291649318
7.4	-241.44525426130198
7.5	-241.44658307272442
7.6	-241.4478001625013
7.7	-241.44891532468455
7.8	-241.4499374502621
7.9	-241.45087459561157
8.0	-241.451734071536
8.1	-241.4525225063171
8.2	-241.45324594166073
8.3	-241.45390984385415
8.4	-241.4545192317442
8.5	-241.4550786575671
8.6	-241.45559225543252
8.7	-241.45606386839813
8.8	-241.4564969070501
8.9	-241.45689454285386
9.0	-241.4572597173568
9.1	-241.45759500429202
9.2	-241.45790285127327
9.3	-241.4581855343622
9.4	-241.45844502512637
9.5	-241.4586831985551
9.6	-241.45890183656422
9.7	-241.45910248971458
9.8	-241.45928656483855
9.9	-241.45945544139562
10.0	-241.45961036925542
40.0	-241.4612642403231
