# Supplementary material for: Systematic Study of Hard-Wall Confinement-Induced Effects on Atomic Electronic Structure
Source: J Phys Chem A. 2025 Jan 29;129(11):2791–805. doi: 10.1021/acs.jpca.4c05641 (PMC11931545; doi:10.1021/acs.jpca.4c05641)
Supplement: Supplementary file 1 — jp4c05641_si_001.zip [file jp4c05641_si_001.zip › csvfiles/Al_[Ne]3p13d2_hard-wall_restricted.csv]

1.0	-190.6836974174759
1.1	-203.10424841032318
1.2	-211.78677718501544
1.3	-218.01280320344097
1.4	-222.58073023448324
1.5	-226.00337033567553
1.6	-228.61848862414396
1.7	-230.65333423460004
1.8	-232.2636649012339
1.9	-233.5580468822214
2.0	-234.61335350853489
2.1	-235.48484719912173
2.2	-236.21284714508965
2.3	-236.8272022387918
2.4	-237.35033026017624
2.5	-237.7993075491474
2.6	-238.18732220128598
2.7	-238.52469586118926
2.8	-238.8196100387479
2.9	-239.07862801692457
3.0	-239.30707398884698
3.1	-239.5093115472446
3.2	-239.6889505721983
3.3	-239.84900271336335
3.4	-239.9919996171939
3.5	-240.12008388727423
3.6	-240.23507987960713
3.7	-240.33854942120917
3.8	-240.4318361293683
3.9	-240.51610101251322
4.0	-240.59235132798713
4.1	-240.66146416720906
4.2	-240.72420587528262
4.3	-240.78124814783177
4.4	-240.83318145403786
4.5	-240.8805262907205
4.6	-240.92374266405318
4.7	-240.96323811390673
4.8	-240.9993745324556
4.9	-241.03247398035543
5.0	-241.06282366521046
5.1	-241.09068021746634
5.2	-241.11627337387472
5.3	-241.1398091602105
5.4	-241.16147264901736
5.5	-241.18143035545387
5.6	-241.19983232415348
5.7	-241.21681395167752
5.8	-241.23249758192122
5.9	-241.24699390614694
6.0	-241.26040319428233
6.1	-241.27281638026926
6.2	-241.2843160209893
6.3	-241.2949771448064
6.4	-241.30486800439746
6.5	-241.31405074576045
6.6	-241.3225820041033
6.7	-241.33051343538062
6.8	-241.33789219163324
6.9	-241.34476134644478
7.0	-241.35116027666206
7.1	-241.35712500512275
7.2	-241.36268850911978
7.3	-241.3678809980673
7.4	-241.37273016406266
7.5	-241.37726140808746
7.6	-241.38149804462861
7.7	-241.3854614866906
7.8	-241.3891714136159
7.9	-241.3926459230541
8.0	-241.39590166895607
8.1	-241.39895398684064
8.2	-241.40181700748832
8.3	-241.40450376046135
8.4	-241.4070262681106
8.5	-241.40939563112087
8.6	-241.41162210643822
8.7	-241.41371517806968
8.8	-241.41568362178498
8.9	-241.41753556387354
9.0	-241.41927853472396
9.1	-241.42091951774097
9.2	-241.4224649938925
9.3	-241.4239209823046
9.4	-241.42529307735217
9.5	-241.42658648250352
9.6	-241.42780604116888
9.7	-241.42895626483843
9.8	-241.4300413590411
9.9	-241.4310652466508
10.0	-241.4320315896162
40.0	-241.44878029996835
