# Supplementary material for: Systematic Study of Hard-Wall Confinement-Induced Effects on Atomic Electronic Structure
Source: J Phys Chem A. 2025 Jan 29;129(11):2791–805. doi: 10.1021/acs.jpca.4c05641 (PMC11931545; doi:10.1021/acs.jpca.4c05641)
Supplement: Supplementary file 1 — jp4c05641_si_001.zip [file jp4c05641_si_001.zip › csvfiles/Al_[Ne]3p13d2_hard-wall_restricted_pw.csv]

1.0	-189.71561532984407
1.1	-202.16298950666186
1.2	-210.86591896520812
1.3	-217.10741325190025
1.4	-221.68689821702444
1.5	-225.117946387668
1.6	-227.73892485140385
1.7	-229.7775766468155
1.8	-231.3900706052054
1.9	-232.6853156957585
2.0	-233.7404698963786
2.1	-234.6110310310083
2.2	-235.3375123974063
2.3	-235.94992266703153
2.4	-236.47081089519665
2.5	-236.9173608505873
2.6	-237.30284785245382
2.7	-237.63766343733397
2.8	-237.93004403592832
2.9	-238.18659493289118
3.0	-238.4126712737113
3.1	-238.61265829882333
3.2	-238.7901798569923
3.3	-238.94825537686853
3.4	-239.08941942414125
3.5	-239.21581381677584
3.6	-239.32925939515076
3.7	-239.4313125421019
3.8	-239.52331014461913
3.9	-239.60640569741886
4.0	-239.68159854502295
4.1	-239.74975775338493
4.2	-239.81164173743707
4.3	-239.86791450352914
4.4	-239.91915917019548
4.5	-239.96588928322143
4.6	-240.00855833115003
4.7	-240.0475677834224
4.8	-240.08327390837587
4.9	-240.1159935788434
5.0	-240.14600923318744
5.1	-240.1735731293592
5.2	-240.19891100402128
5.3	-240.22222522994133
5.4	-240.24369754814182
5.5	-240.2634914388353
5.6	-240.2817541843949
5.7	-240.29861866913714
5.8	-240.31420495333282
5.9	-240.3286216533425
6.0	-240.34196715434575
6.1	-240.3543306787495
6.2	-240.36579322939482
6.3	-240.37642842405262
6.4	-240.38630323542426
6.5	-240.39547864849195
6.6	-240.4040102458604
6.7	-240.4119487297786
6.8	-240.4193403886148
6.9	-240.42622751449446
7.0	-240.43264877765017
7.1	-240.43863956271483
7.2	-240.44423227120444
7.3	-240.4494565937995
7.4	-240.45433975609978
7.5	-240.45890674032086
7.6	-240.4631804858531
7.7	-240.46718207057484
7.8	-240.4709308752069
7.9	-240.4744447321147
8.0	-240.4777400604342
8.1	-240.4808319886038
8.2	-240.48373446570594
8.3	-240.4864603626009
8.4	-240.4890215639579
8.5	-240.4914290517645
8.6	-240.49369298156032
8.7	-240.49582275154435
8.8	-240.4978270657633
8.9	-240.49971399144272
9.0	-240.50149101134878
9.1	-240.5031650714012
9.2	-240.50474262420445
9.3	-240.50622966862636
9.4	-240.5076317859058
9.5	-240.50895417275416
9.6	-240.51020167133353
9.7	-240.5113787967522
9.8	-240.5124897623811
9.9	-240.51353850254515
10.0	-240.51452869375822
40.0	-240.53167772733087
