# Supplementary material for: Systematic Study of Hard-Wall Confinement-Induced Effects on Atomic Electronic Structure
Source: J Phys Chem A. 2025 Jan 29;129(11):2791–805. doi: 10.1021/acs.jpca.4c05641 (PMC11931545; doi:10.1021/acs.jpca.4c05641)
Supplement: Supplementary file 1 — jp4c05641_si_001.zip [file jp4c05641_si_001.zip › csvfiles/Al_[Ne]3p13d2_hard-wall_restricted_r2scan.csv]

1.0	-190.65247250575942
1.1	-203.07120460657103
1.2	-211.75259397844718
1.3	-217.9778272197215
1.4	-222.545050634522
1.5	-225.96708445745338
1.6	-228.58192655125347
1.7	-230.61710904954919
1.8	-232.2285690084475
1.9	-233.52489808858573
2.0	-234.58287557955254
2.1	-235.45760904469833
2.2	-236.18924970865152
2.3	-236.80749563877745
2.4	-237.33464606327692
2.5	-237.78769333255957
2.6	-238.17976735796714
2.7	-238.52113926928433
2.8	-238.81993381659382
2.9	-239.08266817422384
3.0	-239.3146415950544
3.1	-239.52021043517837
3.2	-239.70298902335122
3.3	-239.86599966064762
3.4	-240.011786819031
3.5	-240.14250560662828
3.6	-240.25999136680727
3.7	-240.36581515503735
3.8	-240.4613283722542
3.9	-240.5476989192494
4.0	-240.6259405195488
4.1	-240.69693653511283
4.2	-240.7614594416676
4.3	-240.82018688482955
4.4	-240.8737150897949
4.5	-240.92257014488018
4.6	-240.9672174470258
4.7	-241.00806965475365
4.8	-241.04549353188634
4.9	-241.07981556774257
5.0	-241.1113270888771
5.1	-241.1402886900312
5.2	-241.1669336380006
5.3	-241.19147155807596
5.4	-241.21409055494257
5.5	-241.23496030802232
5.6	-241.25423338839835
5.7	-241.2720481164867
5.8	-241.2885285355586
5.9	-241.30378784972197
6.0	-241.317928311284
6.1	-241.3310426782254
6.2	-241.34321516958855
6.3	-241.354522309529
6.4	-241.36503368306182
6.5	-241.3748126182927
6.6	-241.3839167976841
6.7	-241.39239880230184
6.8	-241.4003066031429
6.9	-241.40768400787053
7.0	-241.41457106255706
7.1	-241.42100441286914
7.2	-241.42701763089107
7.3	-241.43264150689433
7.4	-241.43790430736433
7.5	-241.4428320088163
7.6	-241.44744850926094
7.7	-241.45177581335972
7.8	-241.45583419400418
7.9	-241.4596423485678
8.0	-241.46321752237196
8.1	-241.4665756331033
8.2	-241.46973140072947
8.3	-241.47269840730502
8.4	-241.47548924540132
8.5	-241.47811553060555
8.6	-241.48058804545488
8.7	-241.48291676289637
8.8	-241.48511090898836
8.9	-241.4871790938191
9.0	-241.4891292306352
9.1	-241.4909687304911
9.2	-241.49270448002278
9.3	-241.49434281436925
9.4	-241.49588971162123
9.5	-241.49735072265267
9.6	-241.49873094547297
9.7	-241.50003521381603
9.8	-241.50126805365016
9.9	-241.50243359783124
10.0	-241.50353574980812
40.0	-241.523275726314
