# Supplementary material for: Systematic Study of Hard-Wall Confinement-Induced Effects on Atomic Electronic Structure
Source: J Phys Chem A. 2025 Jan 29;129(11):2791–805. doi: 10.1021/acs.jpca.4c05641 (PMC11931545; doi:10.1021/acs.jpca.4c05641)
Supplement: Supplementary file 1 — jp4c05641_si_001.zip [file jp4c05641_si_001.zip › csvfiles/Al_[Ne]3p13d2_hard-wall_unrestricted.csv]

1.0	-190.91542102456626
1.1	-203.3217427439441
1.2	-211.9933115733735
1.3	-218.21085508030313
1.4	-222.77214951382064
1.5	-226.1894963551324
1.6	-228.80024392731627
1.7	-230.8313068773681
1.8	-232.4381835498888
1.9	-233.72924900800592
2.0	-234.78124541602455
2.1	-235.6493545499909
2.2	-236.37385529153283
2.3	-236.98458651492777
2.4	-237.50397709127463
2.5	-237.94912770870332
2.6	-238.3332577687391
2.7	-238.6667224514107
2.8	-238.9577357450891
2.9	-239.2128902907329
3.0	-239.4375354185469
3.1	-239.63605524256118
3.2	-239.81207562789692
3.3	-239.9686200405525
3.4	-240.10822829011312
3.5	-240.2330480565266
3.6	-240.3449062416851
3.7	-240.4453651988302
3.8	-240.53576750058502
3.9	-240.61727192144815
4.0	-240.69088261231656
4.1	-240.7574729431578
4.2	-240.81780512831102
4.3	-240.87254648505711
4.4	-240.92228298150968
4.5	-240.9675305854923
4.6	-241.00874481685167
4.7	-241.04632882297406
4.8	-241.08064023352634
4.9	-241.11199700087607
5.0	-241.14068239370908
5.1	-241.16694928085965
5.2	-241.1910238174207
5.3	-241.2131086262131
5.4	-241.23338555135615
5.5	-241.25201804810447
5.6	-241.26915326272666
5.7	-241.2849238471607
5.8	-241.29944954631065
5.9	-241.31283858988775
6.0	-241.32518891543796
6.1	-241.33658924559091
6.2	-241.3471200391143
6.3	-241.3568543322219
6.4	-241.36585848443943
6.5	-241.37419284156312
6.6	-241.38191232577333
6.7	-241.38906696209594
6.8	-241.39570234896232
6.9	-241.4018600792829
7.0	-241.4075781180964
7.1	-241.4128911416148
7.2	-241.41783084219526
7.3	-241.4224262029318
7.4	-241.42670374537363
7.5	-241.43068775316954
7.6	-241.43440047421745
7.7	-241.43786230350344
7.8	-241.44109194869773
7.9	-241.44410658025254
8.0	-241.44692196720098
8.1	-241.44955260080388
8.2	-241.45201180622274
8.3	-241.45431184450857
8.4	-241.4564640047755
8.5	-241.45847868819578
8.6	-241.46036548444096
8.7	-241.46213324075237
8.8	-241.4637901254501
8.9	-241.46534368503
9.0	-241.46680089651247
9.1	-241.4681682150231
9.2	-241.4694516169505
9.3	-241.4706566395093
9.4	-241.471788416558
9.5	-241.47285171130557
9.6	-241.473850946212
9.7	-241.47479023007472
9.8	-241.47567338295153
9.9	-241.47650395876963
10.0	-241.47728526604985
40.0	-241.49009737046975
