# Supplementary material for: Systematic Study of Hard-Wall Confinement-Induced Effects on Atomic Electronic Structure
Source: J Phys Chem A. 2025 Jan 29;129(11):2791–805. doi: 10.1021/acs.jpca.4c05641 (PMC11931545; doi:10.1021/acs.jpca.4c05641)
Supplement: Supplementary file 1 — jp4c05641_si_001.zip [file jp4c05641_si_001.zip › csvfiles/Al_[Ne]3p13d2_hard-wall_unrestricted_pw.csv]

1.0	-189.92116658995144
1.1	-202.35389619113113
1.2	-211.04531845396622
1.3	-217.2777366282515
1.4	-221.85002966950125
1.5	-225.27532950947764
1.6	-227.89164152548372
1.7	-229.92641210092444
1.8	-231.53557083145378
1.9	-232.82783917547812
2.0	-233.88023354840354
2.1	-234.74814974606016
2.2	-235.47203175051308
2.3	-236.08184489469704
2.4	-236.60011467346965
2.5	-237.04401569297843
2.6	-237.42682405781235
2.7	-237.7589385038782
2.8	-238.04860637248797
2.9	-238.3024455803441
3.0	-238.52582422516315
3.1	-238.7231398871183
3.2	-238.89802757117442
3.3	-239.0535163760288
3.4	-239.1921489402981
3.5	-239.31607357579006
3.6	-239.4271161373495
3.7	-239.52683668803866
3.8	-239.616574626528
3.9	-239.6974849597983
4.0	-239.77056770680346
4.1	-239.83669191835583
4.2	-239.89661543619746
4.3	-239.95100124992348
4.4	-240.00043111518136
4.5	-240.04541695068667
4.6	-240.08641042186466
4.7	-240.1238110346917
4.8	-240.15797299925603
4.9	-240.1892110717826
5.0	-240.21780554491835
5.1	-240.24400652477303
5.2	-240.26803760806052
5.3	-240.29009905334493
5.4	-240.31037052371082
5.5	-240.32901346563827
5.6	-240.34617317770636
5.7	-240.36198061437608
5.8	-240.37655396278575
5.9	-240.39000002455404
6.0	-240.4024154294683
6.1	-240.4138877040985
6.2	-240.4244962149728
6.3	-240.43431300254466
6.4	-240.44340352040595
6.5	-240.4518272917773
6.6	-240.45963849386206
6.7	-240.46688647860813
6.8	-240.47361623814314
6.9	-240.47986882099838
7.0	-240.48568170529302
7.1	-240.49108913373686
7.2	-240.49612241460886
7.3	-240.5008101928544
7.4	-240.50517869433733
7.5	-240.50925194614734
7.6	-240.51305197577636
7.7	-240.51659899088128
7.8	-240.51991154222463
7.9	-240.5230066710019
8.0	-240.5259000424378
8.1	-240.52860606685158
8.2	-240.53113800937845
8.3	-240.533508089868
8.4	-240.5357275731254
8.5	-240.53780685119403
8.6	-240.53975551802182
8.7	-240.5415824371926
8.8	-240.54329580376987
8.9	-240.54490320023103
9.0	-240.54641164760983
9.1	-240.54782765180175
9.2	-240.5491572459385
9.3	-240.5504060287854
9.4	-240.5515791998562
9.5	-240.5526815913145
9.6	-240.55371769716396
9.7	-240.55469169966463
9.8	-240.5556074938657
9.9	-240.55646870944759
10.0	-240.55727873120188
40.0	-240.570287641824
