# Supplementary material for: Systematic Study of Hard-Wall Confinement-Induced Effects on Atomic Electronic Structure
Source: J Phys Chem A. 2025 Jan 29;129(11):2791–805. doi: 10.1021/acs.jpca.4c05641 (PMC11931545; doi:10.1021/acs.jpca.4c05641)
Supplement: Supplementary file 1 — jp4c05641_si_001.zip [file jp4c05641_si_001.zip › csvfiles/Al_[Ne]3p13d2_hard-wall_unrestricted_r2scan.csv]

1.0	-190.97773064552035
1.1	-203.3726216033212
1.2	-212.03523893133703
1.3	-218.24604215235036
1.4	-222.80240287461066
1.5	-226.2161828040636
1.6	-228.8243581523898
1.7	-230.85359620936424
1.8	-232.45926970149065
1.9	-233.74970712100787
2.0	-234.80163319683078
2.1	-235.6702077087751
2.2	-236.39567092516225
2.3	-237.00780761005487
2.4	-237.5289807798534
2.5	-237.97621541267583
2.6	-238.36264673091028
2.7	-238.69854153296038
2.8	-238.99203057840373
2.9	-239.24964230413138
3.0	-239.4766923296619
3.1	-239.67754666611052
3.2	-239.8558126858729
3.3	-240.01449978113223
3.4	-240.1561399976962
3.5	-240.28287665571492
3.6	-240.39653756167817
3.7	-240.49868804682603
3.8	-240.59067527829006
3.9	-240.67366359995458
4.0	-240.74866312576685
4.1	-240.81655320588973
4.2	-240.8781020200803
4.3	-240.93398270171764
4.4	-240.9847866369415
4.5	-241.0310347586038
4.6	-241.0731871615707
4.7	-241.11165127839612
4.8	-241.1467887640174
4.9	-241.17892130387284
5.0	-241.2083355606903
5.1	-241.23528745819561
5.2	-241.26000593857657
5.3	-241.28269623460625
5.4	-241.3035426940649
5.5	-241.32271115009667
5.6	-241.3403509619472
5.7	-241.35659679924453
5.8	-241.37157025066816
5.9	-241.38538127861278
6.0	-241.39812947342762
6.1	-241.4099051214841
6.2	-241.42079024106485
6.3	-241.43085928883025
6.4	-241.44018000913314
6.5	-241.44881392490706
6.6	-241.4568171152627
6.7	-241.464240596038
6.8	-241.47113102530736
6.9	-241.47753090562023
7.0	-241.4834792013095
7.1	-241.48901134469062
7.2	-241.49415952059024
7.3	-241.49895393143822
7.4	-241.50342142800298
7.5	-241.50758689408735
7.6	-241.5114731520347
7.7	-241.51510111085474
7.8	-241.51848996431806
7.9	-241.52165727621787
8.0	-241.52461919856023
8.1	-241.52739051759139
8.2	-241.5299848813477
8.3	-241.53241481285443
8.4	-241.53469187657922
8.5	-241.53682676826952
8.6	-241.53882926671352
8.7	-241.54070850856317
8.8	-241.5424728331288
8.9	-241.5441299215586
9.0	-241.5456869812681
9.1	-241.54715054015298
9.2	-241.54852668069384
9.3	-241.54982113767326
9.4	-241.55103911993672
9.5	-241.55218547649494
9.6	-241.55326480870832
9.7	-241.55428133351484
9.8	-241.5552389181219
9.9	-241.5561412287572
10.0	-241.55699167803922
40.0	-241.57128450419702
