# Supplementary material for: Systematic Study of Hard-Wall Confinement-Induced Effects on Atomic Electronic Structure
Source: J Phys Chem A. 2025 Jan 29;129(11):2791–805. doi: 10.1021/acs.jpca.4c05641 (PMC11931545; doi:10.1021/acs.jpca.4c05641)
Supplement: Supplementary file 1 — jp4c05641_si_001.zip [file jp4c05641_si_001.zip › csvfiles/Al_[Ne]3p2_cation_hard-wall_restricted.csv]

1.0	-197.7600291277684
1.1	-209.30301206631773
1.2	-217.2886331399884
1.3	-222.9463899044847
1.4	-227.04037951524978
1.5	-230.0601560810293
1.6	-232.3273331395435
1.7	-234.057693013868
1.8	-235.3986794864441
1.9	-236.45270613038812
2.0	-237.29200079542505
2.1	-237.968248939866
2.2	-238.51896241583492
2.3	-238.97174559282647
2.4	-239.3471893147671
2.5	-239.66085716231188
2.6	-239.92466411769755
2.7	-240.14784411520057
2.8	-240.33763659242027
2.9	-240.49977909079476
3.0	-240.6388646899469
3.1	-240.75860432852596
3.2	-240.86202153306104
3.3	-240.95159862614136
3.4	-241.029387738808
3.5	-241.09709601935577
3.6	-241.1561517176967
3.7	-241.20775593996873
3.8	-241.25292355147155
3.9	-241.29251577473613
4.0	-241.32726636931318
4.1	-241.35780280515283
4.2	-241.38466349627748
4.3	-241.40831191043466
4.4	-241.42914818282875
4.5	-241.44751872297044
4.6	-241.463724197729
4.7	-241.47802619370475
4.8	-241.49065279976156
4.9	-241.50180330281023
5.0	-241.51165215224583
5.1	-241.52035231867896
5.2	-241.5280381491457
5.3	-241.5348278020156
5.4	-241.54082533048216
5.5	-241.54612247038648
5.6	-241.55080017926437
5.7	-241.55492996523188
5.8	-241.55857503720085
5.9	-241.56179130359118
6.0	-241.5646282413381
6.1	-241.5671296539544
6.2	-241.56933433459454
6.3	-241.5712766469025
6.4	-241.57298703507155
6.5	-241.57449247274397
6.6	-241.57581685849118
6.7	-241.57698136469378
6.8	-241.57800474612873
6.9	-241.5789036126798
7.0	-241.5796926711122
7.1	-241.58038493923345
7.2	-241.58099193596286
7.3	-241.5815238500153
7.4	-241.58198968979428
7.5	-241.58239741648163
7.6	-241.58275406241938
7.7	-241.58306583617542
7.8	-241.58333821618308
7.9	-241.58357603377078
8.0	-241.5837835471419
8.1	-241.58396450702617
8.2	-241.5841222150187
8.3	-241.58425957562577
8.4	-241.58437914218788
8.5	-241.58448315788908
8.6	-241.58457359208714
8.7	-241.5846521724452
8.8	-241.58472041369
8.9	-241.58477964274718
9.0	-241.58483102136552
9.1	-241.58487556578703
9.2	-241.58491416450283
9.3	-241.58494759365018
9.4	-241.58497653077387
9.5	-241.58500156701405
9.6	-241.58502321763385
9.7	-241.58504193152567
9.8	-241.58505809955744
9.9	-241.58507206172766
10.0	-241.58508411369894
40.0	-241.58515863831224
