# Supplementary material for: Systematic Study of Hard-Wall Confinement-Induced Effects on Atomic Electronic Structure
Source: J Phys Chem A. 2025 Jan 29;129(11):2791–805. doi: 10.1021/acs.jpca.4c05641 (PMC11931545; doi:10.1021/acs.jpca.4c05641)
Supplement: Supplementary file 1 — jp4c05641_si_001.zip [file jp4c05641_si_001.zip › csvfiles/Al_[Ne]3p2_cation_hard-wall_restricted_pw.csv]

1.0	-196.84031684467095
1.1	-208.3989680439904
1.2	-216.39515548226808
1.3	-222.0598419452531
1.4	-226.15809159346688
1.5	-229.18014175393554
1.6	-231.44811661232353
1.7	-233.17819360173416
1.8	-234.51812619665833
1.9	-235.57057001127237
2.0	-236.40793980209577
2.1	-237.08206303011104
2.2	-237.63055751751386
2.3	-238.08110521661044
2.4	-238.454352545776
2.5	-238.76590179121746
2.6	-239.0276938030681
2.7	-239.2489786608856
2.8	-239.43700462438036
2.9	-239.5975125914893
3.0	-239.73509498220633
3.1	-239.85345919703946
3.2	-239.95562323863908
3.3	-240.0440626157332
3.4	-240.12082189093786
3.5	-240.18760029337815
3.6	-240.2458181004578
3.7	-240.2966686047916
3.8	-240.3411591623475
3.9	-240.38014388440095
4.0	-240.4143498724414
4.1	-240.44439841808432
4.2	-240.470822243053
4.3	-240.49407960066728
4.4	-240.514565872233
4.5	-240.53262315015093
4.6	-240.54854819426612
4.7	-240.56259906570375
4.8	-240.5750006806768
4.9	-240.58594947798235
5.0	-240.59561735598535
5.1	-240.60415500536897
5.2	-240.611694739651
5.3	-240.61835290725742
5.4	-240.6242319535761
5.5	-240.6294221890957
5.6	-240.63400331006585
5.7	-240.63804571029434
5.8	-240.64161161579074
5.9	-240.6447560688577
6.0	-240.64752778390914
6.1	-240.64996989347733
6.2	-240.65212060024652
6.3	-240.65401374804298
6.4	-240.6556793229431
6.5	-240.65714389401325
6.6	-240.65843100168576
6.7	-240.65956150025596
6.8	-240.66055386091026
6.9	-240.6614244396597
7.0	-240.6621877148607
7.1	-240.66285649791308
7.2	-240.66344212029404
7.3	-240.66395459967907
7.4	-240.66440278770247
7.5	-240.66479450127423
7.6	-240.6651366395647
7.7	-240.6654352878477
7.8	-240.66569581014102
7.9	-240.6659229315234
8.0	-240.66612081136796
8.1	-240.6662931085599
8.2	-240.66644303931773
8.3	-240.6665734288459
8.4	-240.66668675695996
8.5	-240.66678519877001
8.6	-240.66687066068778
8.7	-240.66694481237536
8.8	-240.667009115145
8.9	-240.66706484691977
9.0	-240.66711312455007
9.1	-240.66715492329956
9.2	-240.66719109428306
9.3	-240.66722237971254
9.4	-240.66724942635068
9.5	-240.66727279747766
9.6	-240.6672929833025
9.7	-240.66731041005482
9.8	-240.66732544835193
9.9	-240.66733841998058
10.0	-240.6673496043588
40.0	-240.66741837278917
