# Supplementary material for: Systematic Study of Hard-Wall Confinement-Induced Effects on Atomic Electronic Structure
Source: J Phys Chem A. 2025 Jan 29;129(11):2791–805. doi: 10.1021/acs.jpca.4c05641 (PMC11931545; doi:10.1021/acs.jpca.4c05641)
Supplement: Supplementary file 1 — jp4c05641_si_001.zip [file jp4c05641_si_001.zip › csvfiles/Al_[Ne]3p2_cation_hard-wall_restricted_r2scan.csv]

1.0	-197.67142264757038
1.1	-209.2351481083276
1.2	-217.23676001609084
1.3	-222.90709928177031
1.4	-227.011394995896
1.5	-230.04002463734628
1.6	-232.31513611123364
1.7	-234.0528302271537
1.8	-235.40071795377048
1.9	-236.4612781005525
2.0	-237.306745284657
2.1	-237.98879096652118
2.2	-238.54491856408458
2.3	-239.00274057762275
2.4	-239.38286817923674
2.5	-239.70088082354508
2.6	-239.96869500001645
2.7	-240.19554717783726
2.8	-240.38868743283808
2.9	-240.55387072754584
3.0	-240.69571188425877
3.1	-240.8179455766668
3.2	-240.9236193847525
3.3	-241.01523883234154
3.4	-241.09487769174262
3.5	-241.16426285289754
3.6	-241.22484029521695
3.7	-241.27782688429943
3.8	-241.32425139862568
3.9	-241.36498731077222
4.0	-241.40077917069192
4.1	-241.43226393495578
4.2	-241.4599884145145
4.3	-241.48442354092373
4.4	-241.50597609571844
4.5	-241.52499841996206
4.6	-241.54179651783082
4.7	-241.5566368094416
4.8	-241.5697518335371
4.9	-241.58134487690413
5.0	-241.59159404035807
5.1	-241.6006558125929
5.2	-241.60866760863306
5.3	-241.61575062227018
5.4	-241.62201158321153
5.5	-241.62754478499525
5.6	-241.63243354444916
5.7	-241.63675157454355
5.8	-241.64056413768435
5.9	-241.64392910747517
6.0	-241.64689766177764
6.1	-241.64951540237368
6.2	-241.6518224580097
6.3	-241.65385483316948
6.4	-241.6556442510191
6.5	-241.65721865223003
6.6	-241.6586031714432
6.7	-241.65981997876307
6.8	-241.66088873527
6.9	-241.66182686960002
7.0	-241.6626498283268
7.1	-241.6633712947384
7.2	-241.6640033797647
7.3	-241.66455680102203
7.4	-241.665041038234
7.5	-241.66546447437824
7.6	-241.66583451062098
7.7	-241.66615767315471
7.8	-241.66643972775057
7.9	-241.66668574606948
8.0	-241.66690020136593
8.1	-241.66708703896876
8.2	-241.66724971104176
8.3	-241.66739127121727
8.4	-241.66751438395173
8.5	-241.66762138183861
8.6	-241.6677143487007
8.7	-241.6677950362972
8.8	-241.66786507064188
8.9	-241.6679258098867
9.0	-241.66797843831284
9.1	-241.66802406991383
9.2	-241.66806357720478
9.3	-241.66809775183862
9.4	-241.668127355681
9.5	-241.66815295465696
9.6	-241.668175048064
9.7	-241.66819416070254
9.8	-241.66821069400618
9.9	-241.66822493060477
10.0	-241.66823720601894
40.0	-241.66831360298806
