# Supplementary material for: Systematic Study of Hard-Wall Confinement-Induced Effects on Atomic Electronic Structure
Source: J Phys Chem A. 2025 Jan 29;129(11):2791–805. doi: 10.1021/acs.jpca.4c05641 (PMC11931545; doi:10.1021/acs.jpca.4c05641)
Supplement: Supplementary file 1 — jp4c05641_si_001.zip [file jp4c05641_si_001.zip › csvfiles/Al_[Ne]3p2_cation_hard-wall_unrestricted.csv]

1.0	-197.92855047717882
1.1	-209.45601802994355
1.2	-217.42903470746265
1.3	-223.07655279610543
1.4	-227.16222749918447
1.5	-230.1752371118747
1.6	-232.43686970897696
1.7	-234.1626274005027
1.8	-235.49971805921132
1.9	-236.55036307013802
2.0	-237.3866398163668
2.1	-238.06012118279136
2.2	-238.60823906313263
2.3	-239.05854445403796
2.4	-239.4315953390584
2.5	-239.74293738372631
2.6	-240.0044778733883
2.7	-240.22544950796149
2.8	-240.41309414788188
2.9	-240.57315344356766
3.0	-240.71022497487746
3.1	-240.8280237898959
3.2	-240.92957671835708
3.3	-241.0173684110521
3.4	-241.09345233907416
3.5	-241.1595360788316
3.6	-241.21704751725284
3.7	-241.26718674261025
3.8	-241.31096708126165
3.9	-241.34924781760174
4.0	-241.3827604791567
4.1	-241.41213009769893
4.2	-241.43789251377177
4.3	-241.46050854176335
4.4	-241.48037562623406
4.5	-241.49783748019564
4.6	-241.51319209124526
4.7	-241.52669840011274
4.8	-241.53858189459348
4.9	-241.54903931289095
5.0	-241.55824261295638
5.1	-241.56634233429529
5.2	-241.57347045498517
5.3	-241.5797428281046
5.4	-241.58526126620797
5.5	-241.59011533053618
5.6	-241.5943838713212
5.7	-241.59813635795857
5.8	-241.60143403060886
5.9	-241.6043309001994
6.0	-241.60687461862724
6.1	-241.60910723816733
6.2	-241.61106587551376
6.3	-241.61278329358043
6.4	-241.61428841220044
6.5	-241.61560675703745
6.6	-241.61676085494554
6.7	-241.6177705822039
6.8	-241.61865347205773
6.9	-241.6194249861329
7.0	-241.6200987544969
7.1	-241.62068678787372
7.2	-241.6211996655149
7.3	-241.62164670144244
7.4	-241.6220360916309
7.5	-241.62237504442007
7.6	-241.62266989592393
7.7	-241.6229262122464
7.8	-241.62314888008248
7.9	-241.62334218685544
8.0	-241.62350989172108
8.1	-241.6236552884173
8.2	-241.6237812608052
8.3	-241.62389033208262
8.4	-241.6239847083131
8.5	-241.62406631674764
8.6	-241.62413683987978
8.7	-241.6241977453136
8.8	-241.6242503123056
8.9	-241.6242956550216
9.0	-241.62433474310183
9.1	-241.62436841974386
9.2	-241.62439741763953
9.3	-241.6244223729736
9.4	-241.62444383767263
9.5	-241.6244622902538
9.6	-241.6244781452733
9.7	-241.62449176153152
9.8	-241.6245034495166
9.9	-241.62451347752233
10.0	-241.62452207741097
40.0	-241.62457277343267
