# Supplementary material for: Systematic Study of Hard-Wall Confinement-Induced Effects on Atomic Electronic Structure
Source: J Phys Chem A. 2025 Jan 29;129(11):2791–805. doi: 10.1021/acs.jpca.4c05641 (PMC11931545; doi:10.1021/acs.jpca.4c05641)
Supplement: Supplementary file 1 — jp4c05641_si_001.zip [file jp4c05641_si_001.zip › csvfiles/Al_[Ne]3p2_cation_hard-wall_unrestricted_pw.csv]

1.0	-196.97435245562423
1.1	-208.52081813190713
1.2	-216.50704056953472
1.3	-222.16357836032205
1.4	-226.25518417543412
1.5	-229.27183549747687
1.6	-231.53542886760437
1.7	-233.26193915810012
1.8	-234.59894133149174
1.9	-235.64893752163502
2.0	-236.4842147471081
2.1	-237.15649796128383
2.2	-237.7033258830778
2.3	-238.15232196271364
2.4	-238.52409139991266
2.5	-238.83420912953028
2.6	-239.09459930584487
2.7	-239.31450314294494
2.8	-239.50116550933035
2.9	-239.6603275108581
3.0	-239.79658394547084
3.1	-239.91364571983397
3.2	-240.0145347471988
3.3	-240.1017303769737
3.4	-240.17728065490266
3.5	-240.2428877823996
3.6	-240.2999744367781
3.7	-240.34973573619146
3.8	-240.39318032152806
3.9	-240.4311631014353
4.0	-240.46441154821198
4.1	-240.49354695972403
4.2	-240.5191017580624
4.3	-240.5415336443376
4.4	-240.56123724175075
4.5	-240.5785537191087
4.6	-240.59377878110084
4.7	-240.60716933076142
4.8	-240.61894904689987
4.9	-240.6293130711049
5.0	-240.6384319609058
5.1	-240.64645503574388
5.2	-240.65351321851853
5.3	-240.65972145691322
5.4	-240.66518079310967
5.5	-240.669980138701
5.6	-240.6741978009761
5.7	-240.67790279986372
5.8	-240.68115600701844
5.9	-240.684011133969
6.0	-240.6865155915692
6.1	-240.68871123931223
6.2	-240.69063504036782
6.3	-240.69231963518274
6.4	-240.69379384504066
6.5	-240.69508311484933
6.6	-240.6962099031997
6.7	-240.69719402647775
6.8	-240.69805296285642
6.9	-240.69880212116206
7.0	-240.6994550788832
7.1	-240.70002379309548
7.2	-240.70051878735092
7.3	-240.70094931757527
7.4	-240.70132351908097
7.5	-240.7016485371975
7.6	-240.7019306430231
7.7	-240.70217533618046
7.8	-240.70238743600453
7.9	-240.70257116225005
8.0	-240.70273020680995
8.1	-240.70286779708164
8.2	-240.7029867520427
8.3	-240.70308953207535
8.4	-240.7031782826976
8.5	-240.70325487342254
8.6	-240.70332093193412
8.7	-240.7033778741997
8.8	-240.70342693111536
8.9	-240.70346917179273
9.0	-240.70350552419205
9.1	-240.70353679306754
9.2	-240.70356367588363
9.3	-240.70358677664404
9.4	-240.70360661805893
9.5	-240.70362365217875
9.6	-240.70363826970308
9.7	-240.70365080797887
9.8	-240.7036615583029
9.9	-240.70367077184738
10.0	-240.70367866519098
40.0	-240.70372513135734
