# Supplementary material for: Systematic Study of Hard-Wall Confinement-Induced Effects on Atomic Electronic Structure
Source: J Phys Chem A. 2025 Jan 29;129(11):2791–805. doi: 10.1021/acs.jpca.4c05641 (PMC11931545; doi:10.1021/acs.jpca.4c05641)
Supplement: Supplementary file 1 — jp4c05641_si_001.zip [file jp4c05641_si_001.zip › csvfiles/Al_[Ne]3p2_cation_hard-wall_unrestricted_r2scan.csv]

1.0	-197.96588040454597
1.1	-209.49724903539953
1.2	-217.47380559314377
1.3	-223.1245606404682
1.4	-227.2132080516593
1.5	-230.22897199404414
1.6	-232.49319350942818
1.7	-234.22142875373254
1.8	-235.56093646692668
1.9	-236.61398256190603
2.0	-237.45267847208197
2.1	-238.12861539647668
2.2	-238.67922302069942
2.3	-239.13202755949047
2.4	-239.5075421600316
2.5	-239.82125569462676
2.6	-240.08502442529903
2.7	-240.30805391772827
2.8	-240.49757761091993
2.9	-240.6593389854221
3.0	-240.79794358302945
3.1	-240.91711775614536
3.2	-241.0199011471868
3.3	-241.10879168812158
3.4	-241.18585598827332
3.5	-241.25281397147484
3.6	-241.3111048944715
3.7	-241.3619389659163
3.8	-241.4063394364164
3.9	-241.4451719238669
4.0	-241.47917619005054
4.1	-241.5089834966763
4.2	-241.53513523144755
4.3	-241.55809720165325
4.4	-241.57827106005277
4.5	-241.59600443554055
4.6	-241.61159870444746
4.7	-241.62531579120414
4.8	-241.63738388559338
4.9	-241.64800222024158
5.0	-241.65734500533074
5.1	-241.66556481032953
5.2	-241.6727954375554
5.3	-241.6791544101408
5.4	-241.6847451792578
5.5	-241.68965883319103
5.6	-241.69397558988405
5.7	-241.69776618928455
5.8	-241.70109300320559
5.9	-241.7040111345318
6.0	-241.7065693510249
6.1	-241.70881067697945
6.2	-241.71077305274056
6.3	-241.71249002382288
6.4	-241.71399117219892
6.5	-241.7153027631901
6.6	-241.71644789856265
6.7	-241.71744701142458
6.8	-241.71831801345925
6.9	-241.71907676551837
7.0	-241.7197372310519
7.1	-241.72031174079893
7.2	-241.72081087745596
7.3	-241.7212446315382
7.4	-241.72162100740192
7.5	-241.72194746247362
7.6	-241.7222303509948
7.7	-241.72247539252334
7.8	-241.7226875022473
7.9	-241.72287092303566
8.0	-241.72302951008487
8.1	-241.72316641223236
8.2	-241.7232845943992
8.3	-241.7233865529122
8.4	-241.72347441717238
8.5	-241.72355019771248
8.6	-241.72361546611265
8.7	-241.72367163131898
8.8	-241.72371997774033
8.9	-241.72376150548362
9.0	-241.7237971472203
9.1	-241.7238277378458
9.2	-241.72385399675656
9.3	-241.72387654598108
9.4	-241.7238958879955
9.5	-241.72391252918231
9.6	-241.72392684935858
9.7	-241.72393906989484
9.8	-241.72394950527433
9.9	-241.72395846546186
10.0	-241.72396609468925
40.0	-241.7240106544542
