# Supplementary material for: Systematic Study of Hard-Wall Confinement-Induced Effects on Atomic Electronic Structure
Source: J Phys Chem A. 2025 Jan 29;129(11):2791–805. doi: 10.1021/acs.jpca.4c05641 (PMC11931545; doi:10.1021/acs.jpca.4c05641)
Supplement: Supplementary file 1 — jp4c05641_si_001.zip [file jp4c05641_si_001.zip › csvfiles/Al_[Ne]3s13d1_cation_hard-wall_restricted_pbe.csv]

1.0	-201.25039435961003
1.1	-212.1078959360629
1.2	-219.53708195776375
1.3	-224.74504813552306
1.4	-228.47602159299882
1.5	-231.20273242612302
1.6	-233.23296205999213
1.7	-234.77133527942453
1.8	-235.95640099959436
1.9	-236.88352474681022
2.0	-237.61935830172945
2.1	-238.21116696758682
2.2	-238.69294321617042
2.3	-239.08947270936778
2.4	-239.41907411934466
2.5	-239.69546776873867
2.6	-239.92906474950067
2.7	-240.12786607194204
2.8	-240.29809655742514
2.9	-240.44465645466352
3.0	-240.57144657063665
3.1	-240.68160480051932
3.2	-240.77768001987536
3.3	-240.86176129080343
3.4	-240.93557489651613
3.5	-241.0005579989167
3.6	-241.05791514785128
3.7	-241.10866208713833
3.8	-241.15366005738613
3.9	-241.19364291610992
4.0	-241.2292387752618
4.1	-241.2609874118013
4.2	-241.28935438822458
4.3	-241.3147425887958
4.4	-241.33750170834426
4.5	-241.3579361058897
4.6	-241.3763113424194
4.7	-241.39285965279976
4.8	-241.40778454841626
4.9	-241.42126470693628
5.0	-241.4334572740902
5.1	-241.4445006780812
5.2	-241.45451703781458
5.3	-241.46361423102948
5.4	-241.47188767661322
5.5	-241.47942187531845
5.6	-241.48629174542626
5.7	-241.49256378389214
5.8	-241.49829707798634
5.9	-241.50354418866462
6.0	-241.50835192321262
6.1	-241.51276201216925
6.2	-241.5168117032311
6.3	-241.52053428272416
6.4	-241.5239595340632
6.5	-241.52711414091837
6.6	-241.53002204219527
6.7	-241.53270474437588
6.8	-241.5351815968083
6.9	-241.5374700341253
7.0	-241.53958578985458
7.1	-241.54154308474483
7.2	-241.5433547927155
7.3	-241.545032587254
7.4	-241.54658707049245
7.5	-241.5480278870897
7.6	-241.54936382489828
7.7	-241.5506029036356
7.8	-241.55175245350975
7.9	-241.55281918464678
8.0	-241.55380924855658
8.1	-241.55472829265668
8.2	-241.55558150855288
8.3	-241.556373675146
8.4	-241.55710919675138
8.5	-241.55779213717372
8.6	-241.55842625017723
8.7	-241.55901500651703
8.8	-241.55956161847263
8.9	-241.56006906154832
9.0	-241.56054009421243
9.1	-241.5609772754605
9.2	-241.56138298095595
9.3	-241.561759417339
9.4	-241.56210863540815
9.5	-241.56243254200095
9.6	-241.56273291077468
9.7	-241.563011392094
9.8	-241.56326952216338
9.9	-241.56350873111444
10.0	-241.5637303507733
40.0	-241.5663861845057
