# Supplementary material for: Systematic Study of Hard-Wall Confinement-Induced Effects on Atomic Electronic Structure
Source: J Phys Chem A. 2025 Jan 29;129(11):2791–805. doi: 10.1021/acs.jpca.4c05641 (PMC11931545; doi:10.1021/acs.jpca.4c05641)
Supplement: Supplementary file 1 — jp4c05641_si_001.zip [file jp4c05641_si_001.zip › csvfiles/Al_[Ne]3s13d1_cation_hard-wall_restricted_pw.csv]

1.0	-200.25315910955808
1.1	-211.1390338554246
1.2	-218.5895184180323
1.3	-223.8134529308676
1.4	-227.5562923045738
1.5	-230.29167943923582
1.6	-232.328100845849
1.7	-233.8707373195944
1.8	-235.05857929459776
1.9	-235.98734241055482
2.0	-236.7239546446496
2.1	-237.31589792565364
2.2	-237.79733384988657
2.3	-238.19317976731628
2.4	-238.52185679398735
2.5	-238.7971649389785
2.6	-239.02957723507632
2.7	-239.22714269560296
2.8	-239.39612308307153
2.9	-239.54144671368653
3.0	-239.66703528601147
3.1	-239.7760417642
3.2	-239.8710253783045
3.3	-239.9540817569073
3.4	-240.02694074452359
3.5	-240.09104072157848
3.6	-240.14758567011216
3.7	-240.1975894424616
3.8	-240.24191044258953
3.9	-240.28127905129566
4.0	-240.3163195048894
4.1	-240.3475674931807
4.2	-240.37548442252532
4.3	-240.40046905786673
4.4	-240.4228670881205
4.5	-240.44297903288282
4.6	-240.46106681560607
4.7	-240.47735925673072
4.8	-240.49205668738446
4.9	-240.5053348423349
5.0	-240.51734815928685
5.1	-240.52823258691723
5.2	-240.53810798376432
5.3	-240.54708017554373
5.4	-240.55524272511818
5.5	-240.56267846064426
5.6	-240.56946079818897
5.7	-240.57565489011577
5.8	-240.58131862410062
5.9	-240.58650349427748
6.0	-240.59125536236814
6.1	-240.5956151234378
6.2	-240.59961928949096
6.3	-240.60330050117386
6.4	-240.6066879771298
6.5	-240.6098079087882
6.6	-240.61268380757372
6.7	-240.61533681011662
6.8	-240.61778594706726
6.9	-240.62004837949658
7.0	-240.62213960720453
7.1	-240.62407365213318
7.2	-240.62586321998785
7.3	-240.62751984254234
7.4	-240.6290540034128
7.5	-240.630475248621
7.6	-240.6317922845212
7.7	-240.6330130640027
7.8	-240.63414486298828
7.9	-240.6351943478142
8.0	-240.6361676350676
8.1	-240.6370703447053
8.2	-240.63790764697322
8.3	-240.6386843044084
8.4	-240.63940470907164
8.5	-240.6400729157308
8.6	-240.64069267167625
8.7	-240.6412674431921
8.8	-240.64180043948937
8.9	-240.6422946341063
9.0	-240.64275278420263
9.1	-240.64317744793163
9.2	-240.64357100024498
9.3	-240.64393564716474
9.4	-240.64427343863045
9.5	-240.6445862803948
9.6	-240.64487594472288
9.7	-240.64514408011095
9.8	-240.64539222049595
9.9	-240.6456217932352
10.0	-240.64583412684675
40.0	-240.6483178126606
