# Supplementary material for: Systematic Study of Hard-Wall Confinement-Induced Effects on Atomic Electronic Structure
Source: J Phys Chem A. 2025 Jan 29;129(11):2791–805. doi: 10.1021/acs.jpca.4c05641 (PMC11931545; doi:10.1021/acs.jpca.4c05641)
Supplement: Supplementary file 1 — jp4c05641_si_001.zip [file jp4c05641_si_001.zip › csvfiles/Al_[Ne]3s13d1_cation_hard-wall_restricted_r2scan.csv]

1.0	-201.26817798954394
1.1	-212.1337548751479
1.2	-219.56692886830675
1.3	-224.7763194600573
1.4	-228.50728346053074
1.5	-231.23337097865382
1.6	-233.26291748058867
1.7	-234.80088382179113
1.8	-235.98598827799862
1.9	-236.91364534683788
2.0	-237.6504756451371
2.1	-238.2436681502504
2.2	-238.72712264123322
2.3	-239.12553642613187
2.4	-239.4571557169345
2.5	-239.73564696315543
2.6	-239.97138144421012
2.7	-240.17232473641698
2.8	-240.34466379578893
2.9	-240.49326610706203
3.0	-240.62200965358477
3.1	-240.73401855288716
3.2	-240.8318349428035
3.3	-240.91754624533564
3.4	-240.99288056677145
3.5	-241.0592791492913
3.6	-241.11795196869008
3.7	-241.16992090914434
3.8	-241.2160536086141
3.9	-241.25709029267966
4.0	-241.2936652398572
4.1	-241.32632409109914
4.2	-241.35553791732966
4.3	-241.38171475668426
4.4	-241.40520907825274
4.5	-241.4263296344996
4.6	-241.44534603986085
4.7	-241.46249426958857
4.8	-241.477981249774
4.9	-241.49198877176875
5.0	-241.5046768657321
5.1	-241.51618651837228
5.2	-241.52664221580807
5.3	-241.5361539982063
5.4	-241.5448191392502
5.5	-241.552723939084
5.6	-241.55994475808336
5.7	-241.56654958755723
5.8	-241.57259866110866
5.9	-241.5781457874255
6.0	-241.58323870224436
6.1	-241.58792014776256
6.2	-241.5922283173352
6.3	-241.59619698502368
6.4	-241.59985677593448
6.5	-241.60323501353506
6.6	-241.60635622072925
6.7	-241.60924243861845
6.8	-241.6119135076296
6.9	-241.6143873141964
7.0	-241.61668000886692
7.1	-241.6188061993163
7.2	-241.62077911881872
7.3	-241.62261077486548
7.4	-241.62431208332885
7.5	-241.62589298542926
7.6	-241.62736254896416
7.7	-241.62872905651406
7.8	-241.63000008381218
7.9	-241.63118258081647
8.0	-241.63228292251557
8.1	-241.63330697603647
8.2	-241.6342601421306
8.3	-241.635147399318
8.4	-241.6359733415262
8.5	-241.6367422221117
8.6	-241.63745795958567
8.7	-241.63812421654148
8.8	-241.63874435259663
8.9	-241.6393215198102
9.0	-241.639858641732
9.1	-241.64035840931774
9.2	-241.64082337107482
9.3	-241.64125587534986
9.4	-241.64165808949537
9.5	-241.64203208014885
9.6	-241.64237975705467
9.7	-241.642702867787
9.8	-241.6430030875772
9.9	-241.64328198984157
10.0	-241.64354099655327
40.0	-241.64673369730457
