# Supplementary material for: Systematic Study of Hard-Wall Confinement-Induced Effects on Atomic Electronic Structure
Source: J Phys Chem A. 2025 Jan 29;129(11):2791–805. doi: 10.1021/acs.jpca.4c05641 (PMC11931545; doi:10.1021/acs.jpca.4c05641)
Supplement: Supplementary file 1 — jp4c05641_si_001.zip [file jp4c05641_si_001.zip › csvfiles/Al_[Ne]3s13d1_cation_hard-wall_unrestricted_pbe.csv]

1.0	-201.36815906982287
1.1	-212.21834802847442
1.2	-219.6421144182712
1.3	-224.84606990807217
1.4	-228.5740638024594
1.5	-231.29851954916163
1.6	-233.32696830643204
1.7	-234.8638354288198
1.8	-236.04751834301942
1.9	-236.97327534231172
2.0	-237.7076896360747
2.1	-238.29798947490696
2.2	-238.77815409630009
2.3	-239.17297248074732
2.4	-239.50077700461867
2.5	-239.7753072834906
2.6	-240.00699583491593
2.7	-240.20386491586206
2.8	-240.37215899432198
2.9	-240.51679559432222
3.0	-240.64169010491602
3.1	-240.74999228398318
3.2	-240.84426030707223
3.3	-240.926590232649
3.4	-240.99871334207785
3.5	-241.06207011149087
3.6	-241.11786702050995
3.7	-241.1671206295924
3.8	-241.2106921192778
3.9	-241.2493146108468
4.0	-241.28361496944262
4.1	-241.31413134925597
4.2	-241.34132742111615
4.3	-241.36560399284772
4.4	-241.38730856325873
4.5	-241.40674322541497
4.6	-241.42417124229965
4.7	-241.43982254685255
4.8	-241.4538983656809
4.9	-241.46657512458552
5.0	-241.47800776189194
5.1	-241.48833255157896
5.2	-241.4976695180007
5.3	-241.50612450912132
5.4	-241.51379098269473
5.5	-241.52075154993722
5.6	-241.52707931360794
5.7	-241.53283903082695
5.8	-241.53808812596094
5.9	-241.54287757454728
6.0	-241.54725267616584
6.1	-241.5512537308771
6.2	-241.55491663233943
6.3	-241.5582733879567
6.4	-241.56135257547925
6.5	-241.56417974409618
6.6	-241.56677776681497
6.7	-241.56916715007816
6.8	-241.5713663059825
6.9	-241.57339179148914
7.0	-241.57525851874053
7.1	-241.57697994005989
7.2	-241.57856821049245
7.3	-241.580034330992
7.4	-241.58138827414382
7.5	-241.58263909510163
7.6	-241.58379502911416
7.7	-241.58486357753029
7.8	-241.58585158373126
7.9	-241.5867653000276
8.0	-241.58761044694256
8.1	-241.58839226555753
8.2	-241.58911556391297
8.3	-241.5897847582834
8.4	-241.59040390975943
8.5	-241.59097675681033
8.6	-241.59150674448057
8.7	-241.59199705026026
8.8	-241.59245060744058
8.9	-241.5928701259692
9.0	-241.59325811129466
9.1	-241.59361688115692
9.2	-241.5939485810012
9.3	-241.59425519776164
9.4	-241.5945385723228
9.5	-241.594800411035
9.6	-241.59504229602737
9.7	-241.59526569452294
9.8	-241.59547196779144
9.9	-241.59566237879056
10.0	-241.59583809952986
40.0	-241.59783899559363
