# Supplementary material for: Systematic Study of Hard-Wall Confinement-Induced Effects on Atomic Electronic Structure
Source: J Phys Chem A. 2025 Jan 29;129(11):2791–805. doi: 10.1021/acs.jpca.4c05641 (PMC11931545; doi:10.1021/acs.jpca.4c05641)
Supplement: Supplementary file 1 — jp4c05641_si_001.zip [file jp4c05641_si_001.zip › csvfiles/Al_[Ne]3s13d1_cation_hard-wall_unrestricted_pw.csv]

1.0	-200.3545970376411
1.1	-211.2333615603028
1.2	-218.6784755753281
1.3	-223.8983676597054
1.4	-227.63818017216252
1.5	-230.3713035442532
1.6	-232.40601400652784
1.7	-233.94731735578787
1.8	-235.1340620792459
1.9	-236.06185360868943
2.0	-236.79753923962141
2.1	-237.3885461972895
2.2	-237.8690028328797
2.3	-238.26380986578073
2.4	-238.59138381749358
2.5	-238.86552820353486
2.6	-239.09672452948968
2.7	-239.2930329051074
2.8	-239.4607271615406
2.9	-239.60474755954087
3.0	-239.72902694177287
3.1	-239.83672824211925
3.2	-239.93041932107153
3.3	-240.0122030706674
3.4	-240.08381529011334
3.5	-240.14669911217516
3.6	-240.20206219951035
3.7	-240.2509211503792
3.8	-240.29413631396446
3.9	-240.33243933989547
4.0	-240.36645516902382
4.1	-240.39671972979087
4.2	-240.4236942863477
4.3	-240.44777715340342
4.4	-240.46931332300653
4.5	-240.4886024231229
4.6	-240.50590533407546
4.7	-240.52144971802875
4.8	-240.53543466299652
4.9	-240.5480346012015
5.0	-240.55940262965748
5.1	-240.56967333606775
5.2	-240.5789652127702
5.3	-240.58738272642907
5.4	-240.59501809877827
5.5	-240.601952843225
5.6	-240.60825909473104
5.7	-240.61400076386806
5.8	-240.6192345403264
5.9	-240.62401076751897
6.0	-240.6283742059399
6.1	-240.63236470051893
6.2	-240.63601776486956
6.3	-240.6393650930069
6.4	-240.64243500810323
6.5	-240.64525285623805
6.6	-240.64784135207427
6.7	-240.6502208822886
6.8	-240.65240977226284
6.9	-240.65442452032613
7.0	-240.65628000363898
7.1	-240.65798965922588
7.2	-240.6595656431625
7.3	-240.66101897055722
7.4	-240.66235963885197
7.5	-240.6635967363189
7.6	-240.66473853774175
7.7	-240.66579258864604
7.8	-240.66676577986865
7.9	-240.66766441326308
8.0	-240.66849425987795
8.1	-240.66926061157147
8.2	-240.66996832661493
8.3	-240.67062187046253
8.4	-240.67122535178558
8.5	-240.67178255480638
8.6	-240.67229696801024
8.7	-240.67277180996112
8.8	-240.67321005243335
8.9	-240.6736144411632
9.0	-240.67398751458168
9.1	-240.67433162065217
9.2	-240.6746489322435
9.3	-240.67494146088836
9.4	-240.6752110694211
9.5	-240.6754594834263
9.6	-240.6756883016467
9.7	-240.67589900552204
9.8	-240.67609296804608
9.9	-240.67627146163605
10.0	-240.6764356656183
40.0	-240.67823200369327
