# Supplementary material for: Systematic Study of Hard-Wall Confinement-Induced Effects on Atomic Electronic Structure
Source: J Phys Chem A. 2025 Jan 29;129(11):2791–805. doi: 10.1021/acs.jpca.4c05641 (PMC11931545; doi:10.1021/acs.jpca.4c05641)
Supplement: Supplementary file 1 — jp4c05641_si_001.zip [file jp4c05641_si_001.zip › csvfiles/Al_[Ne]3s13d1_cation_hard-wall_unrestricted_r2scan.csv]

1.0	-201.45694877811036
1.1	-212.3086764805401
1.2	-219.7319120231347
1.3	-224.93410831433266
1.4	-228.65971376983043
1.5	-231.3815897731534
1.6	-233.40757572465296
1.7	-234.94229124783007
1.8	-236.12423352050476
1.9	-237.04869141699928
2.0	-237.78223478177438
2.1	-238.3720542853968
2.2	-238.8520800499943
2.3	-239.24704740026965
2.4	-239.57523393664394
2.5	-239.85032519002044
2.6	-240.08270198052602
2.7	-240.2803395607586
2.8	-240.44944297995815
2.9	-240.59490065435529
3.0	-240.7206104282455
3.1	-240.82971194678333
3.2	-240.92475566443096
3.3	-241.00783204930934
3.4	-241.08066889266715
3.5	-241.144704819424
3.6	-241.20114568968313
3.7	-241.25100835550282
3.8	-241.29515489644018
3.9	-241.3343197821393
4.0	-241.36913146561412
4.1	-241.4001298330861
4.2	-241.4277803166938
4.3	-241.4524855489543
4.4	-241.47459480681192
4.5	-241.49441187228234
4.6	-241.5122015473044
4.7	-241.52819522228435
4.8	-241.5425957002436
4.9	-241.5555803113864
5.0	-241.56730535948327
5.1	-241.57790796021993
5.2	-241.58750965953075
5.3	-241.59621707054555
5.4	-241.60412458147005
5.5	-241.61131597301483
5.6	-241.61786452232968
5.7	-241.62383604934337
5.8	-241.6292886621084
5.9	-241.63427394325583
6.0	-241.63883775114266
6.1	-241.6430208602397
6.2	-241.6468595781427
6.3	-241.65038626983826
6.4	-241.65362979361453
6.5	-241.656615950699
6.6	-241.65936780480462
6.7	-241.66190603127743
6.8	-241.66424914033365
6.9	-241.66641379890834
7.0	-241.66841496847832
7.1	-241.6702662012641
7.2	-241.67197968390388
7.3	-241.67356649699855
7.4	-241.67503663586828
7.5	-241.6763992102405
7.6	-241.67766250175072
7.7	-241.67883405945483
7.8	-241.67992082170917
7.9	-241.68092908329
8.0	-241.6818646832235
8.1	-241.68273290313962
8.2	-241.6835386584128
8.3	-241.68428644035853
8.4	-241.68498039763028
8.5	-241.68562439752137
8.6	-241.68622197163356
8.7	-241.6867764209185
8.8	-241.68729081117945
8.9	-241.68776791766055
9.0	-241.68821039202854
9.1	-241.68862066697994
9.2	-241.68900096237363
9.3	-241.68935342602214
9.4	-241.68968002517323
9.5	-241.689982549381
9.6	-241.69026271665783
9.7	-241.6905221166382
9.8	-241.69076220104256
9.9	-241.69098431700598
10.0	-241.69118975296323
40.0	-241.693585005411
