# Supplementary material for: Systematic Study of Hard-Wall Confinement-Induced Effects on Atomic Electronic Structure
Source: J Phys Chem A. 2025 Jan 29;129(11):2791–805. doi: 10.1021/acs.jpca.4c05641 (PMC11931545; doi:10.1021/acs.jpca.4c05641)
Supplement: Supplementary file 1 — jp4c05641_si_001.zip [file jp4c05641_si_001.zip › csvfiles/Al_[Ne]3s13d2_hard-wall_restricted_pbe.csv]

1.0	-188.643370993304
1.1	-201.94115428240306
1.2	-211.19171806628373
1.3	-217.79074582019283
1.4	-222.60540732231135
1.5	-226.19119926259847
1.6	-228.9131298056667
1.7	-231.01628745727754
1.8	-232.66838355625524
1.9	-233.98615383506663
2.0	-235.05214470671828
2.1	-235.92560534835044
2.2	-236.64967888114288
2.3	-237.25622264057336
2.4	-237.76908349880057
2.5	-238.20635149054323
2.6	-238.58192882457882
2.7	-238.90663459145458
2.8	-239.18899102725817
2.9	-239.43578905533204
3.0	-239.6524993070347
3.1	-239.8435739404352
3.2	-240.01267058057707
3.3	-240.16282022810614
3.4	-240.29655449597655
3.5	-240.41600305765638
3.6	-240.5229690746896
3.7	-240.61898818760835
3.8	-240.70537511732564
3.9	-240.78326083113626
4.0	-240.85362245092222
4.1	-240.91730752243132
4.2	-240.97505386020515
4.3	-241.0275058900165
4.4	-241.07522819369885
4.5	-241.118716801861
4.6	-241.15840866022597
4.7	-241.19468960439002
4.8	-241.22790110944447
4.9	-241.25834602719732
5.0	-241.28629348257516
5.1	-241.31198306854
5.2	-241.33562845256085
5.3	-241.35742048843892
5.4	-241.37752990951415
5.5	-241.396109667373
5.6	-241.41329696830272
5.7	-241.42921505198592
5.8	-241.44397474883723
5.9	-241.45767584734756
6.0	-241.47040829699068
6.1	-241.4822532691784
6.2	-241.49328409482308
6.3	-241.50356709416675
6.4	-241.5131623127458
6.5	-241.52212417502304
6.6	-241.53050206556756
6.7	-241.53834084651078
6.8	-241.54568131875183
6.9	-241.5525606332187
7.0	-241.55901265810388
7.1	-241.5650683068517
7.2	-241.57075583123373
7.3	-241.5761010834275
7.4	-241.58112775049887
7.5	-241.58585756411176
7.6	-241.5903104883758
7.7	-241.59450488798242
7.8	-241.59845767881578
7.9	-241.60218446298518
8.0	-241.60569964982744
8.1	-241.60901656448766
8.2	-241.61214754527433
8.3	-241.61510403129
8.4	-241.61789664092194
8.5	-241.62053524260799
8.6	-241.62302901853474
8.7	-241.625386521878
8.8	-241.62761572862945
8.9	-241.6297240842265
9.0	-241.63171854584908
9.1	-241.6336056205352
9.2	-241.63539139991002
9.3	-241.6370815915968
9.4	-241.63868154774318
9.5	-241.6401962910993
9.6	-241.6416305387468
9.7	-241.64298872360763
9.8	-241.64427501444786
9.9	-241.64549333388572
10.0	-241.64664737506035
40.0	-241.66754190713502
