# Supplementary material for: Systematic Study of Hard-Wall Confinement-Induced Effects on Atomic Electronic Structure
Source: J Phys Chem A. 2025 Jan 29;129(11):2791–805. doi: 10.1021/acs.jpca.4c05641 (PMC11931545; doi:10.1021/acs.jpca.4c05641)
Supplement: Supplementary file 1 — jp4c05641_si_001.zip [file jp4c05641_si_001.zip › csvfiles/Al_[Ne]3s13d2_hard-wall_restricted_pw.csv]

1.0	-187.62684897973946
1.1	-200.95870845213378
1.2	-210.2354776722554
1.3	-216.854681733372
1.4	-221.68477898769788
1.5	-225.28222462970183
1.6	-228.012774115017
1.7	-230.12211597543865
1.8	-231.77845040811613
1.9	-233.0989134210895
2.0	-234.16637925323153
2.1	-235.04036525148027
2.2	-235.76423368546543
2.3	-236.37002088036525
2.4	-236.88171979066678
2.5	-237.31753943352504
2.6	-237.69147849018051
2.7	-238.0144336478817
2.8	-238.29498879522336
2.9	-238.53998300323804
3.0	-238.7549236436755
3.1	-238.9442900565679
3.2	-239.11175913839128
3.3	-239.26037471688537
3.4	-239.39267607787627
3.5	-239.5107965296917
3.6	-239.61653977831293
3.7	-239.71143970678446
3.8	-239.79680761977136
3.9	-239.87376992449512
4.0	-239.94329844334013
4.1	-240.00623499476418
4.2	-240.06331147391904
4.3	-240.11516636911009
4.4	-240.16235843218956
4.5	-240.20537805883885
4.6	-240.2446568131444
4.7	-240.28057543867325
4.8	-240.31347062777996
4.9	-240.3436407665659
5.0	-240.37135083025458
5.1	-240.39683657126324
5.2	-240.4203081147904
5.3	-240.4419530570936
5.4	-240.46193914408232
5.5	-240.48041659427759
5.6	-240.49752011978705
5.7	-240.51337068945026
5.8	-240.5280770713658
5.9	-240.54173718579597
6.0	-240.55443929450644
6.1	-240.56626304883622
6.2	-240.57728041492518
6.3	-240.58755649216565
6.4	-240.59715023810176
6.5	-240.60611511181705
6.6	-240.61449964532721
6.7	-240.6223479517413
6.8	-240.6297001777068
6.9	-240.63659290641203
7.0	-240.6430595169528
7.1	-240.6491305048399
7.2	-240.65483376813742
7.3	-240.66019486297
7.4	-240.66523723172003
7.5	-240.66998240710774
7.6	-240.67445019457423
7.7	-240.6786588354177
7.8	-240.68262515297027
7.9	-240.68636468327554
8.0	-240.6898917923315
8.1	-240.69321978121897
8.2	-240.69636098031495
8.3	-240.69932683408294
8.4	-240.70212797718574
8.5	-240.70477430297194
8.6	-240.70727502530858
8.7	-240.70963873408343
8.8	-240.71187344567628
8.9	-240.71398664834763
9.0	-240.715985343413
9.1	-240.7178760825949
9.2	-240.7196650019577
9.3	-240.721357852812
9.4	-240.7229600296535
9.5	-240.7244765960756
9.6	-240.72591230797966
9.7	-240.72727163507636
9.8	-240.72855878071042
9.9	-240.72977769969566
10.0	-240.7309321151384
40.0	-240.75175633976244
