# Supplementary material for: Systematic Study of Hard-Wall Confinement-Induced Effects on Atomic Electronic Structure
Source: J Phys Chem A. 2025 Jan 29;129(11):2791–805. doi: 10.1021/acs.jpca.4c05641 (PMC11931545; doi:10.1021/acs.jpca.4c05641)
Supplement: Supplementary file 1 — jp4c05641_si_001.zip [file jp4c05641_si_001.zip › csvfiles/Al_[Ne]3s13d2_hard-wall_restricted_r2scan.csv]

1.0	-188.62703436097692
1.1	-201.93180242123074
1.2	-211.18608382607445
1.3	-217.7866455284704
1.4	-222.60141388100482
1.5	-226.1865227843731
1.6	-228.90754020353643
1.7	-231.00999154319774
1.8	-232.66186173376755
1.9	-233.98000427244273
2.0	-235.04696842281237
2.1	-235.92193674367314
2.2	-236.64795245483847
2.3	-237.25676528333958
2.4	-237.7721232667999
2.5	-238.21203505193893
2.6	-238.5903407126599
2.7	-238.9178127178812
2.8	-239.2029342632829
2.9	-239.4524567514921
3.0	-239.6718157405076
3.1	-239.86543951037783
3.2	-240.036972173371
3.3	-240.1894388797475
3.4	-240.32537045022502
3.5	-240.44689882672031
3.6	-240.55583114523216
3.7	-240.65370788333587
3.8	-240.74184898366323
3.9	-240.8213907932411
4.0	-240.89331586356442
4.1	-240.95847716965255
4.2	-241.01761792556533
4.3	-241.07138786609505
4.4	-241.12035674501186
4.5	-241.1650256135822
4.6	-241.20583624266018
4.7	-241.2431790189362
4.8	-241.27739968291507
4.9	-241.30880506390756
5.0	-241.33766782662835
5.1	-241.36423086400058
5.2	-241.38871072653248
5.3	-241.41130082710228
5.4	-241.43217418893244
5.5	-241.45148570419073
5.6	-241.46937439346308
5.7	-241.4859650474612
5.8	-241.50136996660632
5.9	-241.51569030579884
6.0	-241.52901721633253
6.1	-241.54143317443106
6.2	-241.5530126914536
6.3	-241.56382296841662
6.4	-241.57392524169683
6.5	-241.58337496279796
6.6	-241.5922225038158
6.7	-241.60051367484306
6.8	-241.6082901818739
6.9	-241.6155900312939
7.0	-241.62244788949735
7.1	-241.62889540468154
7.2	-241.63496149470376
7.3	-241.6406726108259
7.4	-241.64605297852214
7.5	-241.6511248133095
7.6	-241.65590851491407
7.7	-241.66042284339403
7.8	-241.66468507203996
7.9	-241.66871113857465
8.0	-241.67251576937005
8.1	-241.67611258421854
8.2	-241.679514215119
8.3	-241.68273236632953
8.4	-241.68577792744784
8.5	-241.68866101809462
8.6	-241.69139106361354
8.7	-241.6939768753373
8.8	-241.6964266430678
8.9	-241.6987480657408
9.0	-241.7009483234991
9.1	-241.7030341272326
9.2	-241.70501181210196
9.3	-241.70688728268584
9.4	-241.7086660774832
9.5	-241.71035344619867
9.6	-241.7119542955247
9.7	-241.7134732183138
9.8	-241.71491458753255
9.9	-241.71628252413794
10.0	-241.7175808646722
40.0	-241.74198274119706
