# Supplementary material for: Systematic Study of Hard-Wall Confinement-Induced Effects on Atomic Electronic Structure
Source: J Phys Chem A. 2025 Jan 29;129(11):2791–805. doi: 10.1021/acs.jpca.4c05641 (PMC11931545; doi:10.1021/acs.jpca.4c05641)
Supplement: Supplementary file 1 — jp4c05641_si_001.zip [file jp4c05641_si_001.zip › csvfiles/Al_[Ne]3s13d2_hard-wall_unrestricted_pbe.csv]

1.0	-188.8773025125056
1.1	-202.16062799236187
1.2	-211.40024286573714
1.3	-217.99094527369508
1.4	-222.7992107446554
1.5	-226.37997286840695
1.6	-229.09778071847748
1.7	-231.19735641742912
1.8	-232.84613160942985
1.9	-234.16064237244294
2.0	-235.22330594674455
2.1	-236.09330055961738
2.2	-236.81374309379675
2.3	-237.41649624273313
2.4	-237.925432352296
2.5	-238.3586778389707
2.6	-238.73017538191633
2.7	-239.05078397510803
2.8	-239.32906231014033
2.9	-239.57183278444006
3.0	-239.78459194199425
3.1	-239.971812339533
3.2	-240.13716690980888
3.3	-240.28369748636615
3.4	-240.41394272608466
3.5	-240.53003623450223
3.6	-240.63378261687686
3.7	-240.7267170177052
3.8	-240.81015218842842
3.9	-240.8852160401602
4.0	-240.952881865816
4.1	-241.01399285944063
4.2	-241.06928215730827
4.3	-241.11938933159416
4.4	-241.16487404978167
4.5	-241.20622745273192
4.6	-241.24388168276923
4.7	-241.2782179023065
4.8	-241.30957307278547
4.9	-241.33824571061703
5.0	-241.36450079396042
5.1	-241.38857396194442
5.2	-241.41067512125278
5.3	-241.43099155456264
5.4	-241.4496906087453
5.5	-241.46692202670124
5.6	-241.48281997647342
5.7	-241.49750482197277
5.8	-241.51108467226186
5.9	-241.52365674087946
6.0	-241.53530854102132
6.1	-241.5461189390295
6.2	-241.55615908472896
6.3	-241.56549323463125
6.4	-241.57417948132291
6.5	-241.582270400997
6.6	-241.5898136288787
6.7	-241.5968523710846
6.8	-241.60342586055177
6.9	-241.609569763425
7.0	-241.6153165414151
7.1	-241.6206957752509
7.2	-241.62573445353843
7.3	-241.63045723068748
7.4	-241.63488665747266
7.5	-241.6390433871547
7.6	-241.64294635981344
7.7	-241.64661296704978
7.8	-241.650059199804
7.9	-241.65329978020748
8.0	-241.65634828002314
8.1	-241.65921722664905
8.2	-241.66191819812673
8.3	-241.66446190844528
8.4	-241.66685828418827
8.5	-241.669116533127
8.6	-241.67124520643836
8.7	-241.673252253967
8.8	-241.6751450747442
8.9	-241.67693056215268
9.0	-241.67861514470934
9.1	-241.68020482321165
9.2	-241.68170520408887
9.3	-241.6831215297226
9.4	-241.6844587061946
9.5	-241.68572132816143
9.6	-241.68691370168628
9.7	-241.6880398651547
9.8	-241.6891036082784
9.9	-241.6901084893009
10.0	-241.69105785131865
40.0	-241.7074773623351
