# Supplementary material for: Systematic Study of Hard-Wall Confinement-Induced Effects on Atomic Electronic Structure
Source: J Phys Chem A. 2025 Jan 29;129(11):2791–805. doi: 10.1021/acs.jpca.4c05641 (PMC11931545; doi:10.1021/acs.jpca.4c05641)
Supplement: Supplementary file 1 — jp4c05641_si_001.zip [file jp4c05641_si_001.zip › csvfiles/Al_[Ne]3s13d2_hard-wall_unrestricted_pw.csv]

1.0	-187.8341074064756
1.1	-201.15104622892665
1.2	-210.41622945955802
1.3	-217.02640497493994
1.4	-221.84943614995112
1.5	-225.44130051564017
1.6	-228.1673611766981
1.7	-230.27298504688036
1.8	-231.92611456030306
1.9	-233.24368684777266
2.0	-234.308430291023
2.1	-235.17976195817184
2.2	-235.90098092962688
2.3	-236.5040888348393
2.4	-237.0130645532103
2.5	-237.44611700284034
2.6	-237.81725349826294
2.7	-238.1373841863403
2.8	-238.41510848259128
2.9	-238.6572812074519
3.0	-238.86942455022614
3.1	-239.05603108121977
3.2	-239.2207890313429
3.3	-239.36675158875693
3.4	-239.49646549316785
3.5	-239.6120697523539
3.6	-239.71537221204926
3.7	-239.8079095447605
3.8	-239.8909947005292
3.9	-239.9657547804141
4.0	-240.03316152238517
4.1	-240.09405603417173
4.2	-240.14916900445155
4.3	-240.1991373297475
4.4	-240.24451787701045
4.5	-240.28579894016107
4.6	-240.32340982696581
4.7	-240.35772892094545
4.8	-240.38909049159238
4.9	-240.41779047217463
5.0	-240.444091381457
5.1	-240.46822653240747
5.2	-240.49040364441058
5.3	-240.51080795431324
5.4	-240.5296049049825
5.5	-240.54694247597706
5.6	-240.5629532102717
5.7	-240.5777559816062
5.8	-240.5914575399261
5.9	-240.60415386615887
6.0	-240.61593136261195
6.1	-240.62686790111243
6.2	-240.63703374800474
6.3	-240.64649238151014
6.4	-240.65530121527604
6.5	-240.66351223989236
6.6	-240.67117259217838
6.7	-240.67832506085682
6.8	-240.68500853644787
6.9	-240.69125841141278
7.0	-240.69710693657458
7.1	-240.70258353868527
7.2	-240.70771510351088
7.3	-240.71252622831054
7.4	-240.71703944706644
7.5	-240.72127543161068
7.6	-240.72525317117774
7.7	-240.72899013284385
7.8	-240.73250240501721
7.9	-240.73580482566362
8.0	-240.7389110971913
8.1	-240.7418338893285
8.2	-240.74458493128594
8.3	-240.74717509463693
8.4	-240.74961446752178
8.5	-240.7519124215839
8.6	-240.7540776721024
8.7	-240.75611833221384
8.8	-240.75804196190012
8.9	-240.75985561226557
9.0	-240.7615658655572
9.1	-240.7631788714335
9.2	-240.76470037999937
9.3	-240.76613577176374
9.4	-240.76749008483964
9.5	-240.7687680400213
9.6	-240.76997406338714
9.7	-240.77111230709193
9.8	-240.77218666861728
9.9	-240.7732008080602
10.0	-240.77415816441697
40.0	-240.79030526640676
