# Supplementary material for: Systematic Study of Hard-Wall Confinement-Induced Effects on Atomic Electronic Structure
Source: J Phys Chem A. 2025 Jan 29;129(11):2791–805. doi: 10.1021/acs.jpca.4c05641 (PMC11931545; doi:10.1021/acs.jpca.4c05641)
Supplement: Supplementary file 1 — jp4c05641_si_001.zip [file jp4c05641_si_001.zip › csvfiles/Al_[Ne]3s13d2_hard-wall_unrestricted_r2scan.csv]

1.0	-188.96224135445934
1.1	-202.24211327234235
1.2	-211.47751227675283
1.3	-218.06387072820263
1.4	-222.86798328299687
1.5	-226.4449261980924
1.6	-229.15931571398974
1.7	-231.25592028185798
1.8	-232.9022121847708
1.9	-234.2147557098493
2.0	-235.2759741180295
2.1	-236.14502740065575
2.2	-236.86499538840246
2.3	-237.46769252715904
2.4	-237.9769372096263
2.5	-238.41079868566837
2.6	-238.78316011090882
2.7	-239.10481960059053
2.8	-239.38427599174113
2.9	-239.62829687546648
3.0	-239.8423339605096
3.1	-240.030829346403
3.2	-240.197439019828
3.3	-240.34519263254714
3.4	-240.4766183381335
3.5	-240.59384224131182
3.6	-240.69866439043204
3.7	-240.79261816014062
3.8	-240.87701512269524
3.9	-240.95298434869306
4.0	-241.0215008560465
4.1	-241.08341016421932
4.2	-241.13944813460247
4.3	-241.19025726001288
4.4	-241.23640020061538
4.5	-241.27837113937412
4.6	-241.31660526971785
4.7	-241.35148678594456
4.8	-241.38335560745998
4.9	-241.41251312340214
5.0	-241.43922706675878
5.1	-241.4637357413666
5.2	-241.4862516254734
5.3	-241.50696446656417
5.4	-241.52604395398077
5.5	-241.54364193032842
5.6	-241.5598945315155
5.7	-241.57492389609314
5.8	-241.5888396716358
5.9	-241.60174034109252
6.0	-241.61371440509612
6.1	-241.62484145434192
6.2	-241.63519308576642
6.3	-241.64483374756674
6.4	-241.65382152103766
6.5	-241.66220877576743
6.6	-241.67004284431096
6.7	-241.67736654772318
6.8	-241.68421876475497
6.9	-241.69063481871726
7.0	-241.69664690930173
7.1	-241.70228442218448
7.2	-241.7075742465762
7.3	-241.7125410324415
7.4	-241.71720742133493
7.5	-241.72159420770794
7.6	-241.7257205329642
7.7	-241.72960398241497
7.8	-241.73326080735782
7.9	-241.73670594828084
8.0	-241.73995328199595
8.1	-241.7430155572694
8.2	-241.74590463946765
8.3	-241.74863143776363
8.4	-241.75120607119985
8.5	-241.75363793495836
8.6	-241.75593568149696
8.7	-241.75810742589363
8.8	-241.76016068099077
8.9	-241.76210241259338
9.0	-241.7639391809625
9.1	-241.76567704694426
9.2	-241.76732164358236
9.3	-241.76887829988044
9.4	-241.7703519540949
9.5	-241.77174721787554
9.6	-241.77306844503576
9.7	-241.77431973245046
9.8	-241.77550490241202
9.9	-241.77662752381403
10.0	-241.7776910051002
40.0	-241.79680749153658
