# Supplementary material for: Systematic Study of Hard-Wall Confinement-Induced Effects on Atomic Electronic Structure
Source: J Phys Chem A. 2025 Jan 29;129(11):2791–805. doi: 10.1021/acs.jpca.4c05641 (PMC11931545; doi:10.1021/acs.jpca.4c05641)
Supplement: Supplementary file 1 — jp4c05641_si_001.zip [file jp4c05641_si_001.zip › csvfiles/Al_[Ne]3s13p1_cation_hard-wall_restricted.csv]

1.0	-195.73210808124506
1.1	-208.15291259710096
1.2	-216.7058372352394
1.3	-222.735164275627
1.4	-227.07416772482452
1.5	-230.25535302357414
1.6	-232.62774292903651
1.7	-234.42505427343963
1.8	-235.80672937003345
1.9	-236.88336133058283
2.0	-237.7328379125441
2.1	-238.41080377195541
2.2	-238.9575594024189
2.3	-239.40267947286685
2.4	-239.76814633979515
2.5	-240.07050251207352
2.6	-240.32234645608125
2.7	-240.53338367210654
2.8	-240.7111732763313
2.9	-240.86166395106397
3.0	-240.9895827488943
3.1	-241.09872011359954
3.2	-241.1921410054008
3.3	-241.2723429136214
3.4	-241.34137532879237
3.5	-241.40093097843965
3.6	-241.45241617478894
3.7	-241.4970055586594
3.8	-241.53568507537705
3.9	-241.56928599040606
4.0	-241.59851202081853
4.1	-241.62396113135787
4.2	-241.64614316082984
4.3	-241.66549416505043
4.4	-241.68238815534693
4.5	-241.69714675736734
4.6	-241.71004719891974
4.7	-241.72132894753892
4.8	-241.73119925085234
4.9	-241.73983778101416
5.0	-241.7474005439071
5.1	-241.75402318226813
5.2	-241.75982377684744
5.3	-241.76490523015997
5.4	-241.7693573017629
5.5	-241.77325835116676
5.6	-241.7766768345323
5.7	-241.77967259347372
5.8	-241.7822979672265
5.9	-241.7845987546592
6.0	-241.78661504763042
6.1	-241.7883819545591
6.2	-241.78993022930783
6.3	-241.79128681841092
6.4	-241.79247533801492
6.5	-241.79351648974657
6.6	-241.79442842365592
6.7	-241.79522705525787
6.8	-241.79592634258125
6.9	-241.79653852829478
7.0	-241.79707435163698
7.1	-241.7975432337847
7.2	-241.79795344005802
7.3	-241.79831222209228
7.4	-241.79862594221447
7.5	-241.79890018246948
7.6	-241.79913984023753
7.7	-241.7993492118495
7.8	-241.7995320662058
7.9	-241.799691709083
8.0	-241.79983103968635
8.1	-241.79995260029247
8.2	-241.8000586196741
8.3	-241.80015105151202
8.4	-241.80023160780482
8.5	-241.80030178849213
8.6	-241.8003629073002
8.7	-241.80041611448186
8.8	-241.80046241692855
8.9	-241.80050269564123
9.0	-241.8005377212926
9.1	-241.80056816770522
9.2	-241.80059462386785
9.3	-241.80061760437184
9.4	-241.80063755863972
9.5	-241.8006548790493
9.6	-241.80066990799614
9.7	-241.80068294408318
9.8	-241.80069424776693
9.9	-241.80070404596214
10.0	-241.80071253644707
40.0	-241.80076677501904
