# Supplementary material for: Systematic Study of Hard-Wall Confinement-Induced Effects on Atomic Electronic Structure
Source: J Phys Chem A. 2025 Jan 29;129(11):2791–805. doi: 10.1021/acs.jpca.4c05641 (PMC11931545; doi:10.1021/acs.jpca.4c05641)
Supplement: Supplementary file 1 — jp4c05641_si_001.zip [file jp4c05641_si_001.zip › csvfiles/Al_[Ne]3s13p1_cation_hard-wall_restricted_pw.csv]

1.0	-194.76537304217493
1.1	-207.2078976514193
1.2	-215.776528934769
1.3	-221.81717801726106
1.4	-226.1642261238821
1.5	-229.35097331194976
1.6	-231.72703816122043
1.7	-233.5265970865882
1.8	-234.90945158955762
1.9	-235.98647601644927
2.0	-236.8357772058859
2.1	-237.51316903151374
2.2	-238.05908141247141
2.3	-238.5031869949375
2.4	-238.8675414998691
2.5	-239.16874168750326
2.6	-239.41942551465112
2.7	-239.62932661669447
2.8	-239.80602354054378
2.9	-239.9554777579986
3.0	-240.08242407967236
3.1	-240.19065693545267
3.2	-240.2832424865916
3.3	-240.36267740984846
3.4	-240.43100896994528
3.5	-240.48992671877397
3.6	-240.5408331967403
3.7	-240.58489894296906
3.8	-240.62310566833906
3.9	-240.65628041418324
4.0	-240.68512278470905
4.1	-240.71022681180864
4.2	-240.73209862583366
4.3	-240.75117082461412
4.4	-240.76781422442588
4.5	-240.78234752154606
4.6	-240.79504527583507
4.7	-240.806144538843
4.8	-240.81585038171494
4.9	-240.82434052464112
5.0	-240.83176923019664
5.1	-240.83827058965613
5.2	-240.84396130755874
5.3	-240.8489430689962
5.4	-240.85330455905273
5.5	-240.85712319049202
5.6	-240.86046658629252
5.7	-240.86339385523902
5.8	-240.86595669190285
5.9	-240.8682003275601
6.0	-240.87016435366166
6.1	-240.8718834363351
6.2	-240.8733879374624
6.3	-240.87470445493108
6.4	-240.8758562934519
6.5	-240.87686387523704
6.6	-240.87774509848
6.7	-240.8785156504995
6.8	-240.8791892816529
6.9	-240.87977804467045
7.0	-240.88029250438981
7.1	-240.88074192123133
7.2	-240.88113441186113
7.3	-240.88147709005227
7.4	-240.88177619003702
7.5	-240.88203717469392
7.6	-240.88226483036618
7.7	-240.8824633500181
7.8	-240.88263640617345
7.9	-240.88278721490983
8.0	-240.88291859198938
8.1	-240.88303300213443
8.2	-240.8831326022113
8.3	-240.88321927923607
8.4	-240.88329468365865
8.5	-240.88336025852146
8.6	-240.8834172652331
8.7	-240.88346680597476
8.8	-240.88350984351433
8.9	-240.88354721856695
9.0	-240.8835796649554
9.1	-240.88360782298494
9.2	-240.88363225115225
9.3	-240.88365343643827
9.4	-240.88367180323112
9.5	-240.8836877213359
9.6	-240.88370151276138
9.7	-240.88371345781655
9.8	-240.88372380050075
9.9	-240.88373275298198
10.0	-240.883740499829
40.0	-240.8837895796222
