# Supplementary material for: Systematic Study of Hard-Wall Confinement-Induced Effects on Atomic Electronic Structure
Source: J Phys Chem A. 2025 Jan 29;129(11):2791–805. doi: 10.1021/acs.jpca.4c05641 (PMC11931545; doi:10.1021/acs.jpca.4c05641)
Supplement: Supplementary file 1 — jp4c05641_si_001.zip [file jp4c05641_si_001.zip › csvfiles/Al_[Ne]3s13p1_cation_hard-wall_restricted_r2scan.csv]

1.0	-195.65083089914737
1.1	-208.1034856194609
1.2	-216.67960328999948
1.3	-222.72609679274288
1.4	-227.07810301768833
1.5	-230.2694252165992
1.6	-232.64997841638504
1.7	-234.45408547616108
1.8	-235.8415921247288
1.9	-236.92335247635077
2.0	-237.77741853771116
2.1	-238.45953755736852
2.2	-239.01007655619694
2.3	-239.4586574377331
2.4	-239.82729962546648
2.5	-240.13257570271907
2.6	-240.3871063609642
2.7	-240.60061017836261
2.8	-240.78065536279627
2.9	-240.93320046178087
3.0	-241.06298394705564
3.1	-241.17380885647816
3.2	-241.26875331998843
3.3	-241.350328022518
3.4	-241.42059523665696
3.5	-241.48125982327366
3.6	-241.5337394081211
3.7	-241.5792190685709
3.8	-241.61869429515997
3.9	-241.65300505929434
4.0	-241.68286298956127
4.1	-241.7088732435068
4.2	-241.73155221967346
4.3	-241.7513419713899
4.4	-241.76862197451544
4.5	-241.78371886914508
4.6	-241.79691449110544
4.7	-241.8084525284347
4.8	-241.8185441061857
4.9	-241.8273725182382
5.0	-241.83509707590156
5.1	-241.84185649138863
5.2	-241.84777173464153
5.3	-241.85294821811453
5.4	-241.85747816663607
5.5	-241.8614420283966
5.6	-241.8649103328613
5.7	-241.86794464612
5.8	-241.87059901816988
5.9	-241.87292061471112
6.0	-241.874951073177
6.1	-241.87672632089007
6.2	-241.8782782929925
6.3	-241.8796348317228
6.4	-241.8808203314321
6.5	-241.8818561631768
6.6	-241.8827610498347
6.7	-241.88355138972284
6.8	-241.8842415425826
6.9	-241.8848440813191
7.0	-241.88537001386752
7.1	-241.88582897812913
7.2	-241.88622941260317
7.3	-241.88657870404728
7.4	-241.88688331359546
7.5	-241.88714889087046
7.6	-241.88738037630546
7.7	-241.88758208984223
7.8	-241.88775782512624
7.9	-241.88791088335122
8.0	-241.88804417027987
8.1	-241.88816019839464
8.2	-241.8882611864954
8.3	-241.88834903841575
8.4	-241.88842545790254
8.5	-241.88849189279466
8.6	-241.88854964300367
8.7	-241.8885998384495
8.8	-241.8886434349718
8.9	-241.88868131948618
9.0	-241.88871421828347
9.1	-241.88874276162142
9.2	-241.88876754751988
9.3	-241.88878904789624
9.4	-241.8888076701195
9.5	-241.8888238245661
9.6	-241.88883784017816
9.7	-241.88884996520758
9.8	-241.88886046853816
9.9	-241.88886959638145
10.0	-241.88887750412349
40.0	-241.88892803305683
