# Supplementary material for: Systematic Study of Hard-Wall Confinement-Induced Effects on Atomic Electronic Structure
Source: J Phys Chem A. 2025 Jan 29;129(11):2791–805. doi: 10.1021/acs.jpca.4c05641 (PMC11931545; doi:10.1021/acs.jpca.4c05641)
Supplement: Supplementary file 1 — jp4c05641_si_001.zip [file jp4c05641_si_001.zip › csvfiles/Al_[Ne]3s13p1_cation_hard-wall_unrestricted_pbe.csv]

1.0	-195.88760194411438
1.1	-208.29623627207596
1.2	-216.8392355538353
1.3	-222.8604569781022
1.4	-227.1928300605884
1.5	-230.36856109071587
1.6	-232.7364081531511
1.7	-234.52985801342535
1.8	-235.90816076740703
1.9	-236.98175715412341
2.0	-237.82842137244552
2.1	-238.50371930674473
2.2	-239.04790144946043
2.3	-239.4905144944192
2.4	-239.85352842350613
2.5	-240.15348350939882
2.6	-240.40298187721834
2.7	-240.61173553379226
2.8	-240.78731092178103
2.9	-240.9356636320691
3.0	-241.0615265374708
3.1	-241.16869452475348
3.2	-241.2602355708145
3.3	-241.33864884484265
3.4	-241.4059843401579
3.5	-241.46393429643348
3.6	-241.5139037337325
3.7	-241.55706536809427
3.8	-241.59440273751434
3.9	-241.62674434410133
4.0	-241.65479088877686
4.1	-241.67913715007376
4.2	-241.7002896752886
4.3	-241.71868117357667
4.4	-241.73468229282093
4.5	-241.74861130767104
4.6	-241.76074212983698
4.7	-241.7713109628333
4.8	-241.78052185586108
4.9	-241.78855135907892
5.0	-241.7955524416814
5.1	-241.80165780249922
5.2	-241.8069826774983
5.3	-241.81162722908866
5.4	-241.81567858581917
5.5	-241.81921258903856
5.6	-241.82229529239783
5.7	-241.82498425248565
5.8	-241.82732964208185
5.9	-241.82937521221285
6.0	-241.8311591249061
6.1	-241.83271467508433
6.2	-241.83407091718948
6.3	-241.83525320950315
6.4	-241.83628368746272
6.5	-241.8371816754924
6.6	-241.83796404568898
6.7	-241.838645530053
6.8	-241.83923899277488
6.9	-241.83975566743413
7.0	-241.8402053639115
7.1	-241.84059664880598
7.2	-241.8409370028689
7.3	-241.84123295833263
7.4	-241.84149021883553
7.5	-241.84171376399715
7.6	-241.84190794092302
7.7	-241.84207654385983
7.8	-241.84222288405414
7.9	-241.84234985059308
8.0	-241.84245996367503
8.1	-241.84255542116375
8.2	-241.84263813920097
8.3	-241.84270978790877
8.4	-241.84277182241556
8.5	-241.84282551010165
8.6	-241.84287195444045
8.7	-241.84291211570212
8.8	-241.8429468293662
8.9	-241.84297682186994
9.0	-241.84300272464247
9.1	-241.84302508623458
9.2	-241.84304438301248
9.3	-241.8430610284726
9.4	-241.84307538126762
9.5	-241.8430877524916
9.6	-241.84309841173322
9.7	-241.8431075924893
9.8	-241.84311549704603
9.9	-241.8431223003679
10.0	-241.843128153924
40.0	-241.84316370787388
