# Supplementary material for: Systematic Study of Hard-Wall Confinement-Induced Effects on Atomic Electronic Structure
Source: J Phys Chem A. 2025 Jan 29;129(11):2791–805. doi: 10.1021/acs.jpca.4c05641 (PMC11931545; doi:10.1021/acs.jpca.4c05641)
Supplement: Supplementary file 1 — jp4c05641_si_001.zip [file jp4c05641_si_001.zip › csvfiles/Al_[Ne]3s13p1_cation_hard-wall_unrestricted_pw.csv]

1.0	-194.88754197550284
1.1	-207.32023165957838
1.2	-215.88089595792076
1.3	-221.91507540054437
1.4	-226.25687976792437
1.5	-229.4393865416374
1.6	-231.8120185659242
1.7	-233.6087766773441
1.8	-234.9893074217158
1.9	-236.06435328191992
2.0	-236.91191397621327
2.1	-237.58772076160523
2.2	-238.13214337611257
2.3	-238.57481342837315
2.4	-238.93776093954446
2.5	-239.2375685619957
2.6	-239.4868684111948
2.7	-239.69539380827365
2.8	-239.8707263865205
2.9	-240.01883253824388
3.0	-240.14445273169892
3.1	-240.25138706555896
3.2	-240.34270693408533
3.3	-240.42091356552817
3.4	-240.4880579868028
3.5	-240.5458327056892
3.6	-240.595642450263
3.7	-240.63865924777974
3.8	-240.67586568028005
3.9	-240.70808912872897
4.0	-240.7360290876326
4.1	-240.76027910507855
4.2	-240.78134452026265
4.3	-240.79965689057582
4.4	-240.81558579237407
4.5	-240.82944852478974
4.6	-240.8415181289352
4.7	-240.8520300463431
4.8	-240.86118767222268
4.9	-240.86916700673913
5.0	-240.87612056649706
5.1	-240.88218068697873
5.2	-240.88746232042791
5.3	-240.89206541495858
5.4	-240.89607694397893
5.5	-240.8995726425581
5.6	-240.90261849736393
5.7	-240.9052720282648
5.8	-240.90758339360852
5.9	-240.90959634513712
6.0	-240.9113490547173
6.1	-240.91287483117657
6.2	-240.91420274294492
6.3	-240.91535815917365
6.4	-240.91636322085188
6.5	-240.91723725110543
6.6	-240.91799711287706
6.7	-240.9186575209531
6.8	-240.91923131414345
6.9	-240.91972969296512
7.0	-240.92016242716895
7.1	-240.92053803697712
7.2	-240.92086395146956
7.3	-240.92114664687222
7.4	-240.92139176747204
7.5	-240.9216042312246
7.6	-240.92178832212744
7.7	-240.92194777079462
7.8	-240.9220858249826
7.9	-240.92220531122427
8.0	-240.92230868864087
8.1	-240.92239809591504
8.2	-240.922475392403
8.3	-240.92254219406462
8.4	-240.92259990474366
8.5	-240.92264974355783
8.6	-240.92269276883147
8.7	-240.9227298988345
8.8	-240.9227619301066
8.9	-240.922789553244
9.0	-240.92281336676783
9.1	-240.92283388915678
9.2	-240.92285156944953
9.3	-240.92286679627748
9.4	-240.92287990591504
9.5	-240.92289118925052
9.6	-240.922900897712
9.7	-240.9229092485592
9.8	-240.9229164296015
9.9	-240.92292260285075
10.0	-240.9229279083188
40.0	-240.92295995574483
