# Supplementary material for: Systematic Study of Hard-Wall Confinement-Induced Effects on Atomic Electronic Structure
Source: J Phys Chem A. 2025 Jan 29;129(11):2791–805. doi: 10.1021/acs.jpca.4c05641 (PMC11931545; doi:10.1021/acs.jpca.4c05641)
Supplement: Supplementary file 1 — jp4c05641_si_001.zip [file jp4c05641_si_001.zip › csvfiles/Al_[Ne]3s13p1_cation_hard-wall_unrestricted_r2scan.csv]

1.0	-195.9451855780535
1.1	-208.36731088927692
1.2	-216.91933237885473
1.3	-222.9465857805886
1.4	-227.28300679511796
1.5	-230.4615013068301
1.6	-232.8313154078299
1.7	-234.6262699380248
1.8	-236.00583468642643
1.9	-237.08058586576777
2.0	-237.9283728904934
2.1	-238.60479533067647
2.2	-239.15010993413958
2.3	-239.59385251608606
2.4	-239.9579726385905
2.5	-240.25898652821573
2.6	-240.50947354388015
2.7	-240.7191287165954
2.8	-240.89551036422807
2.9	-241.04457402863105
3.0	-241.1710569527902
3.1	-241.27876051134083
3.2	-241.37076018244082
3.3	-241.4495630597956
3.4	-241.5172269220178
3.5	-241.57545123216312
3.6	-241.62564745503764
3.7	-241.66899453815208
3.8	-241.7064802723518
3.9	-241.73893834380104
4.0	-241.76707348761607
4.1	-241.79148402141382
4.2	-241.81267960668708
4.3	-241.83109569177162
4.4	-241.84710534375367
4.5	-241.86102896013446
4.6	-241.87314233632017
4.7	-241.88368341245152
4.8	-241.89285783072458
4.9	-241.90084351545175
5.0	-241.90779466064632
5.1	-241.91384516709695
5.2	-241.91911140432174
5.3	-241.92369449922603
5.4	-241.92768238451572
5.5	-241.93115168666782
5.6	-241.93416927395103
5.7	-241.93679338406912
5.8	-241.93907467617083
5.9	-241.9410573396868
6.0	-241.9427799770173
6.1	-241.94427629061022
6.2	-241.94557567815917
6.3	-241.94670364701608
6.4	-241.94768243750394
6.5	-241.94853152574504
6.6	-241.9492678813185
6.7	-241.94990608069418
6.8	-241.9504593468039
6.9	-241.9509386311132
7.0	-241.9513536925999
7.1	-241.95171311487113
7.2	-241.9520242558561
7.3	-241.95229355462615
7.4	-241.95252645652795
7.5	-241.95272781619374
7.6	-241.9529017741042
7.7	-241.95305207114492
7.8	-241.9531819205034
7.9	-241.95329411321268
8.0	-241.9533910563728
8.1	-241.95347474891088
8.2	-241.9535469512245
8.3	-241.95360916879937
8.4	-241.95366275052606
8.5	-241.95370889955635
8.6	-241.95374866187746
8.7	-241.95378297646198
8.8	-241.9538125588536
8.9	-241.95383807733145
9.0	-241.95386006250888
9.1	-241.95387893410344
9.2	-241.95389513841116
9.3	-241.95390906120704
9.4	-241.95392101100376
9.5	-241.95393125711064
9.6	-241.9539400898295
9.7	-241.9539480358815
9.8	-241.95395456887084
9.9	-241.95396016336565
10.0	-241.95396493968988
40.0	-241.95399343950692
