# Supplementary material for: Systematic Study of Hard-Wall Confinement-Induced Effects on Atomic Electronic Structure
Source: J Phys Chem A. 2025 Jan 29;129(11):2791–805. doi: 10.1021/acs.jpca.4c05641 (PMC11931545; doi:10.1021/acs.jpca.4c05641)
Supplement: Supplementary file 1 — jp4c05641_si_001.zip [file jp4c05641_si_001.zip › csvfiles/Al_[Ne]3s13p2_hard-wall_restricted_pbe.csv]

1.0	-177.44532858727996
1.1	-193.90291668070802
1.2	-205.4294769224109
1.3	-213.6954914174644
1.4	-219.74655213270228
1.5	-224.25803258944606
1.6	-227.6777810192445
1.7	-230.30945536235444
1.8	-232.36294760095925
1.9	-233.9858296272179
2.0	-235.28347173920739
2.1	-236.33219548468526
2.2	-237.1880321976986
2.3	-237.89264872353075
2.4	-238.47741321188613
2.5	-238.96622047051807
2.6	-239.37747866044717
2.7	-239.72552201287172
2.8	-240.02162630193183
2.9	-240.274746503534
3.0	-240.49205822010072
3.1	-240.6793591547776
3.2	-240.84136982345464
3.3	-240.98196103390293
3.4	-241.10432763497778
3.5	-241.21112247071716
3.6	-241.30456058105602
3.7	-241.3865009480059
3.8	-241.45851114085707
3.9	-241.52191882095394
4.0	-241.57785306419294
4.1	-241.62727772951396
4.2	-241.67101856708027
4.3	-241.70978536425892
4.4	-241.74419013292228
4.5	-241.77476211863356
4.6	-241.8019602446499
4.7	-241.82618347386207
4.8	-241.84777947298852
4.9	-241.8670518854913
5.0	-241.88426645985248
5.1	-241.89965623221477
5.2	-241.91342592420736
5.3	-241.92575568755356
5.4	-241.93680430252695
5.5	-241.94671191853072
5.6	-241.9556024089668
5.7	-241.963585400695
5.8	-241.97075802767233
5.9	-241.97720645009758
6.0	-241.98300717363514
6.1	-241.98822819759158
6.2	-241.99293001656577
6.3	-241.99716649553096
6.4	-242.0009856363237
6.5	-242.00443024963042
6.6	-242.0075385455577
6.7	-242.01034465297838
6.8	-242.012879077121
6.9	-242.0151691031529
7.0	-242.01723915246913
7.1	-242.0191110976984
7.2	-242.02080454131675
7.3	-242.02233706243123
7.4	-242.0237244354518
7.5	-242.02498082402406
7.6	-242.02611895325217
7.7	-242.02715026257087
7.8	-242.0280850416431
7.9	-242.0289325513
8.0	-242.0297011311018
8.1	-242.03039829512875
8.2	-242.03103081734974
8.3	-242.03160480783868
8.4	-242.03212578061093
8.5	-242.0325987142909
8.6	-242.03302810632388
8.7	-242.03341802137206
8.8	-242.03377213464452
8.9	-242.03409377068084
9.0	-242.0343859380902
9.1	-242.03465136066885
9.2	-242.03489250531413
9.3	-242.03511160712986
9.4	-242.03531069180394
9.5	-242.0354915959821
9.6	-242.03565598535272
9.7	-242.03580537093512
9.8	-242.03594112403735
9.9	-242.03606448922673
10.0	-242.03617659655063
40.0	-242.03728621809708
