# Supplementary material for: Systematic Study of Hard-Wall Confinement-Induced Effects on Atomic Electronic Structure
Source: J Phys Chem A. 2025 Jan 29;129(11):2791–805. doi: 10.1021/acs.jpca.4c05641 (PMC11931545; doi:10.1021/acs.jpca.4c05641)
Supplement: Supplementary file 1 — jp4c05641_si_001.zip [file jp4c05641_si_001.zip › csvfiles/Al_[Ne]3s13p2_hard-wall_restricted_pw.csv]

1.0	-176.47668364998205
1.1	-192.95687259721967
1.2	-204.49985373925017
1.3	-212.77783334008774
1.4	-218.8375414114625
1.5	-223.35514345996262
1.6	-226.77906822480637
1.7	-229.41341765315119
1.8	-231.46843311817474
1.9	-233.09196541473224
2.0	-234.38960822806484
2.1	-235.43786134247551
2.2	-236.29289714706582
2.3	-236.99649291313605
2.4	-237.58010212671584
2.5	-238.0676845438506
2.6	-238.47769685308833
2.7	-238.82450871356275
2.8	-239.1194209855262
2.9	-239.37140566128875
3.0	-239.58764914662456
3.1	-239.77395523768143
3.2	-239.93504703632868
3.3	-240.0747953816805
3.4	-240.1963933433276
3.5	-240.3024907490105
3.6	-240.39529882148634
3.7	-240.4766722511838
3.8	-240.5481740820328
3.9	-240.6111273900856
4.0	-240.66665672893507
4.1	-240.71572158250126
4.2	-240.75914352879298
4.3	-240.79762842020477
4.4	-240.83178458942334
4.5	-240.86213786620792
4.6	-240.88914402102833
4.7	-240.9131991211425
4.8	-240.93464818543217
4.9	-240.9537924455978
5.0	-240.9708954613734
5.1	-240.98618828932774
5.2	-240.99987386652995
5.3	-241.01213074113724
5.4	-241.02311625711638
5.5	-241.03296928154305
5.6	-241.04181254681728
5.7	-241.04975466803572
5.8	-241.05689188517437
5.9	-241.06330957149936
6.0	-241.0690835426117
6.1	-241.07428119515623
6.2	-241.07896249958978
6.3	-241.0831808672225
6.4	-241.0869839089677
6.5	-241.09041410051586
6.6	-241.0935093664737
6.7	-241.0963035938277
6.8	-241.09882708427835
6.9	-241.10110695293466
7.0	-241.1031674803185
7.1	-241.1050304234015
7.2	-241.1067152906545
7.3	-241.10823958585198
7.4	-241.10961902376576
7.5	-241.1108677218148
7.6	-241.11199837000936
7.7	-241.11302238191442
7.8	-241.1139500289551
7.9	-241.11479055985308
8.0	-241.11555230698096
8.1	-241.11624278107485
8.2	-241.11686875571337
8.3	-241.11743634269536
8.4	-241.11795105931745
8.5	-241.1184178884612
8.6	-241.11884133238058
8.7	-241.11922546066958
8.8	-241.11957395344768
8.9	-241.1198901398202
9.0	-241.12017703245766
9.1	-241.12043735858754
9.2	-241.1206735878761
9.3	-241.12088795743486
9.4	-241.12108249418384
9.5	-241.12125903523605
9.6	-241.12141924596915
9.7	-241.1215646363656
9.8	-241.12169657601842
9.9	-241.12181630712809
10.0	-241.12192495679966
40.0	-241.12298349508487
