# Supplementary material for: Systematic Study of Hard-Wall Confinement-Induced Effects on Atomic Electronic Structure
Source: J Phys Chem A. 2025 Jan 29;129(11):2791–805. doi: 10.1021/acs.jpca.4c05641 (PMC11931545; doi:10.1021/acs.jpca.4c05641)
Supplement: Supplementary file 1 — jp4c05641_si_001.zip [file jp4c05641_si_001.zip › csvfiles/Al_[Ne]3s13p2_hard-wall_restricted_r2scan.csv]

1.0	-177.24995624377473
1.1	-193.75730743428915
1.2	-205.3223260927242
1.3	-213.6184061290071
1.4	-219.69326776905888
1.5	-224.22385343092074
1.6	-227.6591683325936
1.7	-230.3037210470218
1.8	-232.36802621737098
1.9	-234.00011007646455
2.0	-235.30567513106223
2.1	-236.3612885430753
2.2	-237.2231669413512
2.3	-237.93312039077847
2.4	-238.5226298143024
2.5	-239.01567894973104
2.6	-239.43074430023907
2.7	-239.78221146487402
2.8	-240.08139753764428
2.9	-240.33729297148378
3.0	-240.55710469789432
3.1	-240.74665843192918
3.2	-240.9106998344481
3.3	-241.05312227218695
3.4	-241.17714082121296
3.5	-241.28542646582366
3.6	-241.38021048008912
3.7	-241.4633663442627
3.8	-241.5364745154155
3.9	-241.60087407847368
4.0	-241.6577042763997
4.1	-241.7079380567729
4.2	-241.75240927251195
4.3	-241.79183491216384
4.4	-241.82683339838417
4.5	-241.8579397054788
4.6	-241.88561791665703
4.7	-241.91027160792805
4.8	-241.93225264616464
4.9	-241.9518685687726
5.0	-241.96938854670472
5.1	-241.98504887301507
5.2	-241.99905718757162
5.3	-242.01159637262762
5.4	-242.02282778702119
5.5	-242.03289388874492
5.6	-242.04192079474484
5.7	-242.05002012353225
5.8	-242.0572909427853
5.9	-242.0638213295465
6.0	-242.06968914850478
6.1	-242.07496408611678
6.2	-242.0797080627707
6.3	-242.08397626071965
6.4	-242.0878178943326
6.5	-242.0912769008349
6.6	-242.09439251441543
6.7	-242.09719980507134
6.8	-242.099730126112
6.9	-242.10201153919297
7.0	-242.10406916191155
7.1	-242.10592550854892
7.2	-242.10760074700443
7.3	-242.10911296929123
7.4	-242.11047838914683
7.5	-242.11171157199072
7.6	-242.11282558497427
7.7	-242.11383218419482
7.8	-242.11474193361227
7.9	-242.11556432345665
8.0	-242.1163078942532
8.1	-242.11698032420782
8.2	-242.11758850849702
8.3	-242.11813869608918
8.4	-242.11863645907508
8.5	-242.11908689100417
8.6	-242.11949453245435
8.7	-242.11986348754633
8.8	-242.12019750167963
8.9	-242.12049987492952
9.0	-242.12077363523053
9.1	-242.12102153900983
9.2	-242.1212459971252
9.3	-242.1214492439357
9.4	-242.12163333536554
9.5	-242.12180005138367
9.6	-242.12195102386625
9.7	-242.12208778936832
9.8	-242.12221169272075
9.9	-242.12232390205244
10.0	-242.12242553366954
40.0	-242.12340085994393
