# Supplementary material for: Systematic Study of Hard-Wall Confinement-Induced Effects on Atomic Electronic Structure
Source: J Phys Chem A. 2025 Jan 29;129(11):2791–805. doi: 10.1021/acs.jpca.4c05641 (PMC11931545; doi:10.1021/acs.jpca.4c05641)
Supplement: Supplementary file 1 — jp4c05641_si_001.zip [file jp4c05641_si_001.zip › csvfiles/Al_[Ne]3s13p2_hard-wall_unrestricted_pbe.csv]

1.0	-177.769526009289
1.1	-194.2000868466516
1.2	-205.70414211833742
1.3	-213.95136872245772
1.4	-219.98672513458385
1.5	-224.48504435946785
1.6	-227.89369438976797
1.7	-230.51590500146472
1.8	-232.56119499404224
1.9	-234.17682328780228
2.0	-235.46790987294105
2.1	-236.5105864088248
2.2	-237.3607482000363
2.3	-238.05997062835604
2.4	-238.63956474536397
2.5	-239.12339298647657
2.6	-239.52984767790375
2.7	-239.87325736418157
2.8	-240.16489764981029
2.9	-240.41372572955356
3.0	-240.626919855267
3.1	-240.81027969846974
3.2	-240.96852652511356
3.3	-241.10553050322963
3.4	-241.22448449614157
3.5	-241.32803817521486
3.6	-241.41840242811472
3.7	-241.49743132185944
3.8	-241.56668695151652
3.9	-241.62749112402392
4.0	-241.68096683097227
4.1	-241.72807173886406
4.2	-241.76962539266185
4.3	-241.80633143441145
4.4	-241.83879584348017
4.5	-241.867541983423
4.6	-241.89302307089343
4.7	-241.9156325530878
4.8	-241.93571278025343
4.9	-241.9535622819651
5.0	-241.96944189523853
5.1	-241.98357994443646
5.2	-241.99617663499748
5.3	-242.00740779300045
5.4	-242.01742805841218
5.5	-242.02637362011885
5.6	-242.0343645657449
5.7	-242.04150690615526
5.8	-242.04789432443738
5.9	-242.05360969057833
6.0	-242.05872637642634
6.1	-242.06330939959332
6.2	-242.0674164209762
6.3	-242.07109861574574
6.4	-242.07440143560672
6.5	-242.07736527663874
6.6	-242.08002606543357
6.7	-242.08241577404
6.8	-242.0845628730005
6.9	-242.0864927302126
7.0	-242.088227962539
7.1	-242.08978874598682
7.2	-242.09119308949926
7.3	-242.0924570769109
7.4	-242.09359508085984
7.5	-242.09461995192825
7.6	-242.09554318626283
7.7	-242.0963750738229
7.8	-242.097124829902
7.9	-242.0978007117414
8.0	-242.0984101219013
8.1	-242.09895970017507
8.2	-242.0994554050434
8.3	-242.09990258624276
8.4	-242.1003060491926
8.5	-242.10067011235583
8.6	-242.1009986582986
8.7	-242.10129517912657
8.8	-242.10156281707924
8.9	-242.10180440068186
9.0	-242.10202247703438
9.1	-242.1022193405239
9.2	-242.10239705871734
9.3	-242.10255749528767
9.4	-242.1027023305996
9.5	-242.10283308026956
9.6	-242.1029511115323
9.7	-242.1030576580568
9.8	-242.1031538334013
9.9	-242.10324064268673
10.0	-242.10331899347148
40.0	-242.10403766684277
