# Supplementary material for: Systematic Study of Hard-Wall Confinement-Induced Effects on Atomic Electronic Structure
Source: J Phys Chem A. 2025 Jan 29;129(11):2791–805. doi: 10.1021/acs.jpca.4c05641 (PMC11931545; doi:10.1021/acs.jpca.4c05641)
Supplement: Supplementary file 1 — jp4c05641_si_001.zip [file jp4c05641_si_001.zip › csvfiles/Al_[Ne]3s13p2_hard-wall_unrestricted_pw.csv]

1.0	-176.73417081408627
1.1	-193.19219283950414
1.2	-204.71674558618957
1.3	-212.97933212058754
1.4	-219.02618134558944
1.5	-223.5330602097242
1.6	-226.94805144135478
1.7	-229.57494293156682
1.8	-231.62368972715893
1.9	-233.2418871137012
2.0	-234.53490855057558
2.1	-235.57907152166086
2.2	-236.4304037893283
2.3	-237.13057279850565
2.4	-237.71095238688048
2.5	-238.19544742432018
2.6	-238.60247903773302
2.7	-238.94639569581614
2.8	-239.2384872350574
2.9	-239.48772141744107
3.0	-239.70128463576938
3.1	-239.88498301299762
3.2	-240.04354301439346
3.3	-240.1808390233242
3.4	-240.30006731206493
3.5	-240.40388028418627
3.6	-240.49449098724085
3.7	-240.57375516501085
3.8	-240.64323618494768
3.9	-240.70425679229294
4.0	-240.7579406448619
4.1	-240.8052458581343
4.2	-240.84699225641555
4.3	-240.88388363238755
4.4	-240.9165260224047
4.5	-240.94544278281506
4.6	-240.9710870835202
4.7	-240.9938523057537
4.8	-241.014080731019
4.9	-241.03207083035662
5.0	-241.0480834022843
5.1	-241.06234675992906
5.2	-241.0750611297438
5.3	-241.08640239393338
5.4	-241.0965252849859
5.5	-241.10556612056763
5.6	-241.11364515194396
5.7	-241.12086858619816
5.8	-241.12733033211066
5.9	-241.13311351133538
6.0	-241.13829176941732
6.1	-241.14293041580714
6.2	-241.14708741719403
6.3	-241.15081426465684
6.4	-241.15415673203057
6.5	-241.1571555402071
6.6	-241.15984694005994
6.7	-241.1622632243807
6.8	-241.16443317841617
6.9	-241.16638247642422
7.0	-241.1681340314776
7.1	-241.16970830405106
7.2	-241.1711235746704
7.3	-241.17239618493994
7.4	-241.17354075069397
7.5	-241.1745703509755
7.6	-241.1754966952279
7.7	-241.17633027168887
7.8	-241.17708047905964
7.9	-241.17775574338071
8.0	-241.17836362189132
8.1	-241.17891089534942
8.2	-241.17940365016415
8.3	-241.17984735157944
8.4	-241.18024690870527
8.5	-241.18060673265077
8.6	-241.18093078825814
8.7	-241.18122264028102
8.8	-241.1814854946603
8.9	-241.1817222354006
9.0	-241.1819354574928
9.1	-241.18212749632616
9.2	-241.18230045418835
9.3	-241.18245622382133
9.4	-241.182596509539
9.5	-241.18272284628966
9.6	-241.18283661663315
9.7	-241.18293906591913
9.8	-241.18303131621278
9.9	-241.18311437835325
10.0	-241.18318916323773
40.0	-241.18386023227703
