# Supplementary material for: Systematic Study of Hard-Wall Confinement-Induced Effects on Atomic Electronic Structure
Source: J Phys Chem A. 2025 Jan 29;129(11):2791–805. doi: 10.1021/acs.jpca.4c05641 (PMC11931545; doi:10.1021/acs.jpca.4c05641)
Supplement: Supplementary file 1 — jp4c05641_si_001.zip [file jp4c05641_si_001.zip › csvfiles/Al_[Ne]3s13p2_hard-wall_unrestricted_r2scan.csv]

1.0	-177.83164234720286
1.1	-194.27719321364367
1.2	-205.7912568024975
1.3	-214.04514825770733
1.4	-220.08494121375904
1.5	-224.5862478058255
1.6	-227.99698621814167
1.7	-230.6207688769633
1.8	-232.66736930613345
1.9	-234.28420317195096
2.0	-235.57647408313946
2.1	-236.62034536798635
2.2	-237.47170975376935
2.3	-238.17212028159915
2.4	-238.75285741184985
2.5	-239.23775544316547
2.6	-239.64517901785317
2.7	-239.98944482954502
2.8	-240.28182497810798
2.9	-240.53127994156907
3.0	-240.7449951030899
3.1	-240.9287792937466
3.2	-241.08736376998945
3.3	-241.2246289122447
3.4	-241.3437774972966
3.5	-241.44746834743958
3.6	-241.53792052816863
3.7	-241.6169953509898
3.8	-241.68626139744327
3.9	-241.74704622251664
4.0	-241.8004774383973
4.1	-241.84751769237923
4.2	-241.8889891621893
4.3	-241.9255987417541
4.4	-241.95795539546629
4.5	-241.9865845513411
4.6	-242.01194149631743
4.7	-242.0344213317719
4.8	-242.05436761256277
4.9	-242.0720799237198
5.0	-242.08782028185558
5.1	-242.10181800767
5.2	-242.1142739522022
5.3	-242.12536448202144
5.4	-242.1352447310298
5.5	-242.1440514409864
5.6	-242.1519052165485
5.7	-242.15891232003705
5.8	-242.16516662636735
5.9	-242.17075128279473
6.0	-242.17573998208408
6.1	-242.180197994128
6.2	-242.18418309277374
6.3	-242.1877464580034
6.4	-242.1909337139969
6.5	-242.19378539935047
6.6	-242.1963375982346
6.7	-242.19862144883245
6.8	-242.20066694382274
6.9	-242.20249882316614
7.0	-242.2041398338995
7.1	-242.20561019684274
7.2	-242.20692790004145
7.3	-242.20810884271197
7.4	-242.20916732182923
7.5	-242.2101161041369
7.6	-242.21096669630998
7.7	-242.211729494923
7.8	-242.21241362359777
7.9	-242.21302739186387
8.0	-242.21357793026397
8.1	-242.21407178293015
8.2	-242.2145147278656
8.3	-242.21491197244345
8.4	-242.2152683275778
8.5	-242.21558803256062
8.6	-242.21587600953592
8.7	-242.21613320571194
8.8	-242.2163642249211
8.9	-242.21657146772708
9.0	-242.2167574150328
9.1	-242.2169242139683
9.2	-242.2170738740275
9.3	-242.21720818222624
9.4	-242.21732869535825
9.5	-242.21743686063647
9.6	-242.21753391163435
9.7	-242.2176209566923
9.8	-242.21769903532174
9.9	-242.2177690485538
10.0	-242.21783182211277
40.0	-242.2183768425412
