# Supplementary material for: Systematic Study of Hard-Wall Confinement-Induced Effects on Atomic Electronic Structure
Source: J Phys Chem A. 2025 Jan 29;129(11):2791–805. doi: 10.1021/acs.jpca.4c05641 (PMC11931545; doi:10.1021/acs.jpca.4c05641)
Supplement: Supplementary file 1 — jp4c05641_si_001.zip [file jp4c05641_si_001.zip › csvfiles/Al_[Ne]3s23d1_hard-wall_restricted.csv]

1.0	-181.08332911794975
1.1	-196.82904257383018
1.2	-207.77651502044807
1.3	-215.57343483348373
1.4	-221.24518169964372
1.5	-225.44997856434279
1.6	-228.6215180432777
1.7	-231.0519831330785
1.8	-232.942069438819
1.9	-234.43202464635647
2.0	-235.62139791831171
2.1	-236.58187835549828
2.2	-237.36579712119374
2.3	-238.01185018629113
2.4	-238.5490065237152
2.5	-238.99921238497396
2.6	-239.37928526514142
2.7	-239.70225538392847
2.8	-239.97832601128377
2.9	-240.21556797130214
3.0	-240.4204268835762
3.1	-240.59809723199822
3.2	-240.7528008691713
3.3	-240.88799634351466
3.4	-241.00653771690315
3.5	-241.11079618462253
3.6	-241.20275406393668
3.7	-241.2840780762305
3.8	-241.35617697689696
3.9	-241.4202472486174
4.0	-241.47730961304617
4.1	-241.5282384208346
4.2	-241.57378547196768
4.3	-241.6145994469354
4.4	-241.65124185286945
4.5	-241.68420018398672
4.6	-241.71389884033323
4.7	-241.740708231701
4.8	-241.76495240404256
4.9	-241.78691545655622
5.0	-241.8068469637828
5.1	-241.8249665755912
5.2	-241.8414679343292
5.3	-241.85652202269569
5.4	-241.8702800349817
5.5	-241.88287584756574
5.6	-241.89442815123897
5.7	-241.9050422969352
5.8	-241.9148118980295
5.9	-241.92382022466342
6.0	-241.93214142011738
6.1	-241.93984156419302
6.2	-241.94697960495233
6.3	-241.95360817627773
6.4	-241.9597743166657
6.5	-241.96552010209405
6.6	-241.97088320396037
6.7	-241.97589738143694
6.8	-241.98059291662514
6.9	-241.98499699922584
7.0	-241.98913406706032
7.1	-241.99302610760984
7.2	-241.9966929252023
7.3	-242.00015237788844
7.4	-242.00342058751002
7.5	-242.0065121261033
7.6	-242.0094401814406
7.7	-242.01221670377222
7.8	-242.01485253643716
7.9	-242.01735753168603
8.0	-242.01974065377277
8.1	-242.02201007050587
8.2	-242.02417323472807
8.3	-242.02623695685165
8.4	-242.0282074694224
8.5	-242.03009048457463
8.6	-242.03189124540563
8.7	-242.03361457161347
8.8	-242.03526490042432
8.9	-242.03684632313713
9.0	-242.0383626176838
9.1	-242.03981727793513
9.2	-242.0412135399324
9.3	-242.04255440545808
9.4	-242.0438426630518
9.5	-242.04508090724048
9.6	-242.04627155545342
9.7	-242.04741686355152
9.8	-242.0485189398724
9.9	-242.04957975760368
10.0	-242.05060116633695
40.0	-242.07863528132816
