# Supplementary material for: Systematic Study of Hard-Wall Confinement-Induced Effects on Atomic Electronic Structure
Source: J Phys Chem A. 2025 Jan 29;129(11):2791–805. doi: 10.1021/acs.jpca.4c05641 (PMC11931545; doi:10.1021/acs.jpca.4c05641)
Supplement: Supplementary file 1 — jp4c05641_si_001.zip [file jp4c05641_si_001.zip › csvfiles/Al_[Ne]3s23d1_hard-wall_restricted_pw.csv]

1.0	-180.0428280200415
1.1	-195.8243405509712
1.2	-206.79902639078318
1.3	-214.616766151122
1.4	-220.30445059431656
1.5	-224.52139029841135
1.6	-227.70209151688468
1.7	-230.13936463066818
1.8	-232.03439925675133
1.9	-233.52783710360103
2.0	-234.71954379803225
2.1	-235.6814634178413
2.2	-236.4661327337848
2.3	-237.11241339093593
2.4	-237.6494075760163
2.5	-238.09916826299548
2.6	-238.47859797568697
2.7	-238.80079415526998
2.8	-239.07601266523304
2.9	-239.31236492561456
3.0	-239.51632735070368
3.1	-239.6931172641992
3.2	-239.84697295796732
3.3	-239.98136432470878
3.4	-240.09915276490813
3.5	-240.20271370816212
3.6	-240.29403133932428
3.7	-240.3747724776198
3.8	-240.44634468398837
3.9	-240.50994233150882
4.0	-240.56658341160534
4.1	-240.61713915095189
4.2	-240.66235800452668
4.3	-240.70288521590928
4.4	-240.73927885884774
4.5	-240.7720230661723
4.6	-240.80153899673613
4.7	-240.828193971591
4.8	-240.85230912096893
4.9	-240.8741658129347
5.0	-240.89401108039544
5.1	-240.91206222114522
5.2	-240.9285107115853
5.3	-240.943525548714
5.4	-240.95725611371319
5.5	-240.9698346337663
5.6	-240.98137830486917
5.7	-240.99199112799317
5.8	-241.00176550130868
5.9	-241.01078360485752
6.0	-241.0191186072674
6.1	-241.02683571976252
6.2	-241.03399311904536
6.3	-241.04064275631785
6.4	-241.04683106809506
6.5	-241.05259960144534
6.6	-241.05798556491663
6.7	-241.06302231448262
6.8	-241.06773978252767
6.9	-241.0721648570721
7.0	-241.07632171734838
7.1	-241.0802321307005
7.2	-241.0839157157489
7.3	-241.0873901756299
7.4	-241.0906715047622
7.5	-241.0937741724059
7.6	-241.09671128561467
7.7	-241.09949473380124
7.8	-241.10213531734743
7.9	-241.10464286171958
8.0	-241.10702631903172
8.1	-241.1092938582827
8.2	-241.1114529456653
8.3	-241.1135104160508
8.4	-241.11547253657437
8.5	-241.1173450632233
8.6	-241.1191332914592
8.7	-241.1208421010155
8.8	-241.12247599617203
8.9	-241.12403914150812
9.0	-241.12553539386266
9.1	-241.1269683308605
9.2	-241.12834127655466
9.3	-241.12965732421395
9.4	-241.13091935676613
9.5	-241.1321300652671
9.6	-241.13329196527437
9.7	-241.1344074115895
9.8	-241.1354786118104
9.9	-241.1365076380096
10.0	-241.13749643779653
40.0	-241.16363746820718
