# Supplementary material for: Systematic Study of Hard-Wall Confinement-Induced Effects on Atomic Electronic Structure
Source: J Phys Chem A. 2025 Jan 29;129(11):2791–805. doi: 10.1021/acs.jpca.4c05641 (PMC11931545; doi:10.1021/acs.jpca.4c05641)
Supplement: Supplementary file 1 — jp4c05641_si_001.zip [file jp4c05641_si_001.zip › csvfiles/Al_[Ne]3s23d1_hard-wall_restricted_r2scan.csv]

1.0	-181.00092493888243
1.1	-196.78056533333236
1.2	-207.7523415358747
1.3	-215.56663284597028
1.4	-221.2508168573529
1.5	-225.46460390383666
1.6	-228.6427742589606
1.7	-231.07828582207486
1.8	-232.97237184102022
1.9	-234.46564361492054
2.0	-235.65788902879774
2.1	-236.62094862865195
2.2	-237.40724600552724
2.3	-238.05553148873187
2.4	-238.59480522803966
2.5	-239.04703137680298
2.6	-239.42903798823772
2.7	-239.75386142961838
2.8	-240.03170760936706
2.9	-240.27064628340491
3.0	-240.47711926371505
3.1	-240.65631758072237
3.2	-240.81246132739855
3.3	-240.94900902528445
3.4	-241.06881616220093
3.5	-241.1742564549289
3.6	-241.2673155317025
3.7	-241.34966393422516
3.8	-241.4227145168734
3.9	-241.4876679766267
4.0	-241.5455492450262
4.1	-241.5972368324223
4.2	-241.6434865828687
4.3	-241.68495105702846
4.4	-241.72219550320938
4.5	-241.7557109941149
4.6	-241.78592536470583
4.7	-241.81321231217765
4.8	-241.83789910118492
4.9	-241.86027291655594
5.0	-241.8805863671182
5.1	-241.89906210077498
5.2	-241.91589657898965
5.3	-241.93126362630895
5.4	-241.9453170337601
5.5	-241.95819328840545
5.6	-241.97001342067475
5.7	-241.98088509861216
5.8	-241.9909039125925
5.9	-242.00015506973608
6.0	-242.00871439946857
6.1	-242.0166491934737
6.2	-242.02401971441674
6.3	-242.03087956690084
6.4	-242.03727654386853
6.5	-242.04325327275757
6.6	-242.0488477989408
6.7	-242.05409409282655
6.8	-242.05902250635626
6.9	-242.06366018022328
7.0	-242.068031402888
7.1	-242.07215794862617
7.2	-242.07605935216245
7.3	-242.07975317064822
7.4	-242.0832551926912
7.5	-242.08657964636888
7.6	-242.0897393655483
7.7	-242.09274596274415
7.8	-242.0956099497692
7.9	-242.09834086845186
8.0	-242.10094739084877
8.1	-242.1034374106602
8.2	-242.10581812470411
8.3	-242.10809612158926
8.4	-242.11027741471355
8.5	-242.11236755530513
8.6	-242.1143716231755
8.7	-242.1162943119922
8.8	-242.11813997018263
8.9	-242.1199125870621
9.0	-242.12161588047502
9.1	-242.1232533187306
9.2	-242.12482808100907
9.3	-242.126343170437
9.4	-242.1278014053703
9.5	-242.12920538073408
9.6	-242.13055754946583
9.7	-242.1318602399081
9.8	-242.13311561577999
9.9	-242.13432569205105
10.0	-242.13549240044054
40.0	-242.16917312660425
