# Supplementary material for: Systematic Study of Hard-Wall Confinement-Induced Effects on Atomic Electronic Structure
Source: J Phys Chem A. 2025 Jan 29;129(11):2791–805. doi: 10.1021/acs.jpca.4c05641 (PMC11931545; doi:10.1021/acs.jpca.4c05641)
Supplement: Supplementary file 1 — jp4c05641_si_001.zip [file jp4c05641_si_001.zip › csvfiles/Al_[Ne]3s23d1_hard-wall_unrestricted_pbe.csv]

1.0	-181.11256340623203
1.1	-196.85621897889533
1.2	-207.80203424151318
1.3	-215.5975993555755
1.4	-221.2682212221451
1.5	-225.47206740733293
1.6	-228.64278782681038
1.7	-231.07253253054466
1.8	-232.96197196477831
1.9	-234.45133497794595
2.0	-235.64015701614866
2.1	-236.60011754655707
2.2	-237.3835412714013
2.3	-238.02912008413963
2.4	-238.56582059755436
2.5	-239.01558787600518
2.6	-239.39523897142752
2.7	-239.7178040798131
2.8	-239.99348663227093
2.9	-240.23035763894887
3.0	-240.4348628292106
3.1	-240.61219666404122
3.2	-240.76658081616642
3.3	-240.90147349505912
3.4	-241.01972827620125
3.5	-241.12371574080487
3.6	-241.21541748773535
3.7	-241.29649943977168
3.8	-241.36836949684795
3.9	-241.43222325042277
4.0	-241.48908051401497
4.1	-241.53981472941643
4.2	-241.5851768007157
4.3	-241.62581453667968
4.4	-241.6622886063104
4.5	-241.69508570646562
4.6	-241.72462948628615
4.7	-241.75128965526616
4.8	-241.7753896124572
4.9	-241.79721286526566
5.0	-241.81700845213527
5.1	-241.83499554223033
5.2	-241.85136735149354
5.3	-241.86629448870428
5.4	-241.87992782434736
5.5	-241.89240095826014
5.6	-241.9038323485549
5.7	-241.91432715403326
5.8	-241.9239788325156
5.9	-241.9328705315776
6.0	-241.94107630085534
6.1	-241.94866215182645
6.2	-241.9556869857895
6.3	-241.96220340802077
6.4	-241.9682584432891
6.5	-241.97389416577565
6.6	-241.9791482543413
6.7	-241.98405448246484
6.8	-241.98864315138414
6.9	-241.99294147297155
7.0	-241.99697390883898
7.1	-242.00076247065294
7.2	-242.0043269864584
7.3	-242.00768533685414
7.4	-242.01085366464866
7.5	-242.0138465609303
7.6	-242.01667723053538
7.7	-242.0193576387561
7.8	-242.0218986420881
7.9	-242.0243101042586
8.0	-242.02660099943608
8.1	-242.0287795041809
8.2	-242.03085307906332
8.3	-242.0328285415187
8.4	-242.03471213063463
8.5	-242.03650956481056
8.6	-242.03822609328233
8.7	-242.03986654187815
8.8	-242.04143535406416
8.9	-242.04293662743797
9.0	-242.04437414636314
9.1	-242.04575141111806
9.2	-242.04707166411157
9.3	-242.0483379132085
9.4	-242.04955295271756
9.5	-242.05071938229588
9.6	-242.0518396237611
9.7	-242.05291593639336
9.8	-242.05395043075671
9.9	-242.05494508088765
10.0	-242.05590173570926
40.0	-242.08147030136882
