# Supplementary material for: Systematic Study of Hard-Wall Confinement-Induced Effects on Atomic Electronic Structure
Source: J Phys Chem A. 2025 Jan 29;129(11):2791–805. doi: 10.1021/acs.jpca.4c05641 (PMC11931545; doi:10.1021/acs.jpca.4c05641)
Supplement: Supplementary file 1 — jp4c05641_si_001.zip [file jp4c05641_si_001.zip › csvfiles/Al_[Ne]3s23d1_hard-wall_unrestricted_pw.csv]

1.0	-180.06873769455714
1.1	-195.84826210016894
1.2	-206.8213395329824
1.3	-214.63776001284248
1.4	-220.32434767825913
1.5	-224.5403626545368
1.6	-227.7202722426261
1.7	-230.1568564617152
1.8	-232.05128124230959
1.9	-233.54416992610663
2.0	-234.73537405998297
2.1	-235.69682709413186
2.2	-236.48105792691754
2.3	-237.12692249773016
2.4	-237.6635189598879
2.5	-238.1128975165967
2.6	-238.49195885030818
2.7	-238.8137992249661
2.8	-239.08867378455767
2.9	-239.32469353068805
3.0	-239.52833464473613
3.1	-239.70481432022717
3.2	-239.85837076469477
3.3	-239.99247379485553
3.4	-240.1099847206449
3.5	-240.21327885365008
3.6	-240.30434022772292
3.7	-240.38483547694995
3.8	-240.45617194486871
3.9	-240.51954375834407
4.0	-240.57596863786074
4.1	-240.6263175189057
4.2	-240.67133854906822
4.3	-240.71167665240756
4.4	-240.74788957427336
4.5	-240.78046111339452
4.6	-240.80981209127634
4.7	-240.83630949060984
4.8	-240.86027410417304
4.9	-240.88198696493293
5.0	-240.90169477454683
5.1	-240.91961450456773
5.2	-240.93593731117375
5.3	-240.95083187810272
5.4	-240.96444728111828
5.5	-240.97691545056125
5.6	-240.98835329495688
5.7	-240.99886453768795
5.8	-241.00854130996984
5.9	-241.01746553587478
6.0	-241.02571013957177
6.1	-241.0333400997327
6.2	-241.04041337258366
6.3	-241.04698170120153
6.4	-241.05309132627616
6.5	-241.0587836114864
6.6	-241.0640955942452
6.7	-241.06906047134402
6.8	-241.0737080277907
6.9	-241.07806501565764
7.0	-241.08215548910806
7.1	-241.0860011009601
7.2	-241.08962136520734
7.3	-241.09303388975917
7.4	-241.09625458262423
7.5	-241.09929783490145
7.6	-241.10217668309008
7.7	-241.10490295311058
7.8	-241.10748738834084
7.9	-241.1099397631927
8.0	-241.1122689841472
8.1	-241.11448317949666
8.2	-241.1165897791348
8.3	-241.1185955856902
8.4	-241.12050683761527
8.5	-241.12232926550786
8.6	-241.1240681422332
8.7	-241.12572832753187
8.8	-241.12731430793806
8.9	-241.12883023226965
9.0	-241.13027994335087
9.1	-241.1316670063647
9.2	-241.13299473417447
9.3	-241.13426621008236
9.4	-241.1354843080267
9.5	-241.13665171091748
9.6	-241.13777092688937
9.7	-241.13884430395785
9.8	-241.13987404340648
9.9	-241.1408622114638
10.0	-241.14181075021443
40.0	-241.16594302096368
