# Supplementary material for: Systematic Study of Hard-Wall Confinement-Induced Effects on Atomic Electronic Structure
Source: J Phys Chem A. 2025 Jan 29;129(11):2791–805. doi: 10.1021/acs.jpca.4c05641 (PMC11931545; doi:10.1021/acs.jpca.4c05641)
Supplement: Supplementary file 1 — jp4c05641_si_001.zip [file jp4c05641_si_001.zip › csvfiles/Al_[Ne]3s23d1_hard-wall_unrestricted_r2scan.csv]

1.0	-181.03841065382937
1.1	-196.81475921385544
1.2	-207.78413307996203
1.3	-215.5966655365232
1.4	-221.2795091054611
1.5	-225.49220307352542
1.6	-228.66942331703927
1.7	-231.104075717222
1.8	-232.99737005200834
1.9	-234.48990600861327
2.0	-235.68146492554033
2.1	-236.6438839104293
2.2	-237.42958509234813
2.3	-238.07731801783876
2.4	-238.61608159560043
2.5	-239.06783758551282
2.6	-239.44941029825867
2.7	-239.77383124758305
2.8	-240.0513011845822
2.9	-240.2898874726037
3.0	-240.49603422066807
3.1	-240.67493342984298
3.2	-240.83080323801227
3.3	-240.96709930175683
3.4	-241.08667414444966
3.5	-241.1918987092426
3.6	-241.28475622803646
3.7	-241.36691520279524
3.8	-241.439786853564
3.9	-241.50457055304688
4.0	-241.56229030655976
4.1	-241.61382383204975
4.2	-241.65992633779987
4.3	-241.70124992055514
4.4	-241.73835945346093
4.5	-241.77174569572423
4.6	-241.80183612463418
4.7	-241.82900398946845
4.8	-241.8535759316634
4.9	-241.87583855567297
5.0	-241.89604366745976
5.1	-241.91441323017486
5.2	-241.93114149322378
5.3	-241.94640240766643
5.4	-241.96034721231194
5.5	-241.97311244588397
5.6	-241.98481695912113
5.7	-241.9955678198979
5.8	-242.00545969510407
5.9	-242.0145770944317
6.0	-242.02299544789705
6.1	-242.03078213934168
6.2	-242.03799729461946
6.3	-242.04469497458214
6.4	-242.05092332126722
6.5	-242.05672565046729
6.6	-242.06214079541206
6.7	-242.0672034497456
6.8	-242.07194491332456
6.9	-242.0763930491905
7.0	-242.08057312373182
7.1	-242.08450754573346
7.2	-242.08821672447982
7.3	-242.09171872429226
7.4	-242.09503006875832
7.5	-242.09816540841234
7.6	-242.10113814851525
7.7	-242.10396027245616
7.8	-242.10664263908726
7.9	-242.10919512965762
8.0	-242.11162654177383
8.1	-242.11394506535004
8.2	-242.11615789128984
8.3	-242.1182718147879
8.4	-242.12029282317073
8.5	-242.12222652881383
8.6	-242.12407802118736
8.7	-242.12585192808336
8.8	-242.12755262378232
8.9	-242.12918397172515
9.0	-242.1307496985555
9.1	-242.13225314417795
9.2	-242.13369746145523
9.3	-242.13508556641548
9.4	-242.136420199775
9.5	-242.1377038948982
9.6	-242.13893900326775
9.7	-242.1401277772421
9.8	-242.14127228463187
9.9	-242.1423744550988
10.0	-242.14343615074705
40.0	-242.17314794425337
