# Supplementary material for: Systematic Study of Hard-Wall Confinement-Induced Effects on Atomic Electronic Structure
Source: J Phys Chem A. 2025 Jan 29;129(11):2791–805. doi: 10.1021/acs.jpca.4c05641 (PMC11931545; doi:10.1021/acs.jpca.4c05641)
Supplement: Supplementary file 1 — jp4c05641_si_001.zip [file jp4c05641_si_001.zip › csvfiles/Al_[Ne]3s23p1_hard-wall_restricted_pbe.csv]

1.0	-175.46027552488664
1.1	-192.79193974745806
1.2	-204.88170463952548
1.3	-213.51528846595926
1.4	-219.80764338363002
1.5	-224.47713885340954
1.6	-227.99901455787133
1.7	-230.69482535144675
1.8	-232.78642526431912
1.9	-234.42953796095873
2.0	-235.7351748987156
2.1	-236.78360433180063
2.2	-237.63363676841306
2.3	-238.32890043879485
2.4	-238.9021452563658
2.5	-239.3782339154524
2.6	-239.7762458778764
2.7	-240.1109740722102
2.8	-240.39400093483172
2.9	-240.63447990460924
3.0	-240.83970859187562
3.1	-241.0155532019622
3.2	-241.16676578027602
3.3	-241.2972235440858
3.4	-241.4101110757553
3.5	-241.50806024738742
3.6	-241.59325860488883
3.7	-241.66753401281935
3.8	-241.7324212799822
3.9	-241.78921499233567
4.0	-241.83901170379005
4.1	-241.88274385146522
4.2	-241.92120718784957
4.3	-241.9550830986574
4.4	-241.9849568595626
4.5	-242.01133264743407
4.6	-242.0346459432816
4.7	-242.05527382756523
4.8	-242.07354356289676
4.9	-242.0897397793704
5.0	-242.1041105136293
5.1	-242.11687230387514
5.2	-242.1282145040585
5.3	-242.13830294936926
5.4	-242.14728308110304
5.5	-242.1552826187229
5.6	-242.162413851881
5.7	-242.16877561163454
5.8	-242.17445497068888
5.9	-242.17952871308523
6.0	-242.18406460796933
6.1	-242.18812251556145
6.2	-242.19175534965814
6.3	-242.19500991665433
6.4	-242.19792764794101
6.5	-242.2005452406991
6.6	-242.20289521883544
6.7	-242.20500642479777
6.8	-242.206904451369
6.9	-242.20861202092797
7.0	-242.2101493190896
7.1	-242.2115342882576
7.2	-242.21278288617688
7.3	-242.21390931388328
7.4	-242.21492621656228
7.5	-242.2158448609488
7.6	-242.21667529174562
7.7	-242.21742646989844
7.8	-242.2181063947043
7.9	-242.21872221166296
8.0	-242.21928030800973
8.1	-242.21978639710858
8.2	-242.2202455930014
8.3	-242.22066247674917
8.4	-242.22104115480744
8.5	-242.22138531095595
8.6	-242.22169825228002
8.7	-242.22198294984034
8.8	-242.22224207493036
8.9	-242.2224780310406
9.0	-242.2226929824633
9.1	-242.22288887943557
9.2	-242.22306748075172
9.3	-242.22323037368753
9.4	-242.22337899178365
9.5	-242.2235146307278
9.6	-242.22363846244033
9.7	-242.22375154754107
9.8	-242.22385484684165
9.9	-242.22394923103286
10.0	-242.2240354898883
40.0	-242.2249640448274
