# Supplementary material for: Systematic Study of Hard-Wall Confinement-Induced Effects on Atomic Electronic Structure
Source: J Phys Chem A. 2025 Jan 29;129(11):2791–805. doi: 10.1021/acs.jpca.4c05641 (PMC11931545; doi:10.1021/acs.jpca.4c05641)
Supplement: Supplementary file 1 — jp4c05641_si_001.zip [file jp4c05641_si_001.zip › csvfiles/Al_[Ne]3s23p1_hard-wall_restricted_pw.csv]

1.0	-174.43609164237833
1.1	-191.798333985729
1.2	-203.91107236717937
1.3	-212.56207139905825
1.4	-218.86766918855776
1.5	-223.547212157214
1.6	-227.07665565775082
1.7	-229.77809637308602
1.8	-231.87380887218364
1.9	-233.51984860694242
2.0	-234.82749120178593
2.1	-235.8772160216193
2.2	-236.7280022770729
2.3	-237.4236126543906
2.4	-237.99690373731428
2.5	-238.47282231864654
2.6	-238.8705136414196
2.7	-239.20482159172528
2.8	-239.4873676178529
2.9	-239.7273345984075
3.0	-239.93204196657757
3.1	-240.10737173852334
3.2	-240.25808706950826
3.3	-240.38807264878702
3.4	-240.5005177487808
3.5	-240.5980568325037
3.6	-240.68287847804956
3.7	-240.7568104468367
3.8	-240.82138663841542
3.9	-240.87790017687462
4.0	-240.92744579498643
4.1	-240.97095389550847
4.2	-241.00921809234777
4.3	-241.04291760883677
4.4	-241.0726355922259
4.5	-241.09887416600534
4.6	-241.12206686081709
4.7	-241.14258892767327
4.8	-241.16076593125572
4.9	-241.17688094013909
5.0	-241.19118056636867
5.1	-241.20388005818356
5.2	-241.21516760934279
5.3	-241.22520801838348
5.4	-241.23414580610265
5.5	-241.2421078796975
5.6	-241.24920581625622
5.7	-241.255537825604
5.8	-241.26119044200698
5.9	-241.2662399857512
6.0	-241.2707538288999
6.1	-241.27479149391928
6.2	-241.27840560916
6.3	-241.2816427413727
6.4	-241.2845441222491
6.5	-241.28714628369792
6.6	-241.28948161395493
6.7	-241.29157884500864
6.8	-241.2934634805296
6.9	-241.2951581716918
7.0	-241.2966830477839
7.1	-241.29805600720752
7.2	-241.29929297378916
7.3	-241.3004081227365
7.4	-241.3014140799413
7.5	-241.3023220979477
7.6	-241.30314221129248
7.7	-241.303883373681
7.8	-241.30455357943464
7.9	-241.3051599706978
8.0	-241.3057089323433
8.1	-241.30620617601537
8.2	-241.30665681442065
8.3	-241.3070654272987
8.4	-241.30743611966741
8.5	-241.3077725736148
8.6	-241.30807809417828
8.7	-241.30835564993345
8.8	-241.3086079092293
8.9	-241.30883727215058
9.0	-241.3090458990673
9.1	-241.30923573586412
9.2	-241.30940853652504
9.3	-241.30956588310067
9.4	-241.3097092035546
9.5	-241.30983978763456
9.6	-241.30995880101023
9.7	-241.3100672978573
9.8	-241.31016623225125
9.9	-241.31025646801174
10.0	-241.31033878791638
40.0	-241.31120623797955
