# Supplementary material for: Systematic Study of Hard-Wall Confinement-Induced Effects on Atomic Electronic Structure
Source: J Phys Chem A. 2025 Jan 29;129(11):2791–805. doi: 10.1021/acs.jpca.4c05641 (PMC11931545; doi:10.1021/acs.jpca.4c05641)
Supplement: Supplementary file 1 — jp4c05641_si_001.zip [file jp4c05641_si_001.zip › csvfiles/Al_[Ne]3s23p1_hard-wall_restricted_r2scan.csv]

1.0	-175.3068574694547
1.1	-192.6897814062562
1.2	-204.81835112168426
1.3	-213.48158595436135
1.4	-219.79680433811836
1.5	-224.48410090140544
1.6	-228.01998719610728
1.7	-230.72696050909985
1.8	-232.82757355167058
1.9	-234.47806674491665
2.0	-235.78983279289173
2.1	-236.84342114032106
2.2	-237.6978503186613
2.3	-238.39690348178385
2.4	-238.97344693245216
2.5	-239.45243150480266
2.6	-239.85300362507667
2.7	-240.19000684312098
2.8	-240.47506187678846
2.9	-240.71735232446377
3.0	-240.9242006047808
3.1	-241.10149392585282
3.2	-241.25400246446458
3.3	-241.38561927767657
3.4	-241.49954291102912
3.5	-241.59841760336303
3.6	-241.68444189054966
3.7	-241.75945340442985
3.8	-241.82499564315907
3.9	-241.8823709249808
4.0	-241.9326827251422
4.1	-241.97686967712997
4.2	-242.01573309078998
4.3	-242.04995935812764
4.4	-242.08013829869975
4.5	-242.10677819561536
4.6	-242.1303182571755
4.7	-242.15113897238922
4.8	-242.1695707138749
4.9	-242.1859010443663
5.0	-242.20038070554048
5.1	-242.2132286602108
5.2	-242.22463661613872
5.3	-242.23477245392195
5.4	-242.2437836775766
5.5	-242.25179976306217
5.6	-242.258934778799
5.7	-242.26528918548024
5.8	-242.27095125157308
5.9	-242.27599924123803
6.0	-242.28050215325086
6.1	-242.28452097084175
6.2	-242.28810962461247
6.3	-242.29131585679482
6.4	-242.29418194889192
6.5	-242.29674537189487
6.6	-242.2990393314542
6.7	-242.30109328141316
6.8	-242.30293334685788
6.9	-242.3045827332572
7.0	-242.3060620495744
7.1	-242.30738961553314
7.2	-242.30858170241171
7.3	-242.3096527716864
7.4	-242.31061568637773
7.5	-242.31148188398063
7.6	-242.3122615626963
7.7	-242.31296380045498
7.8	-242.31359668506812
7.9	-242.3141674279018
8.0	-242.3146824384579
8.1	-242.3151474463004
8.2	-242.31556754933456
8.3	-242.31594730020643
8.4	-242.31629078978605
8.5	-242.31660163690466
8.6	-242.31688312397108
8.7	-242.31713816404587
8.8	-242.31736934677974
8.9	-242.31757903377755
9.0	-242.31776930636113
9.1	-242.31794201851113
9.2	-242.31809888582652
9.3	-242.31824142412182
9.4	-242.31837096798017
9.5	-242.3184887727186
9.6	-242.3185959657221
9.7	-242.3186935117786
9.8	-242.31878230362415
9.9	-242.31886318019892
10.0	-242.3189368703146
40.0	-242.3197064631443
