# Supplementary material for: Systematic Study of Hard-Wall Confinement-Induced Effects on Atomic Electronic Structure
Source: J Phys Chem A. 2025 Jan 29;129(11):2791–805. doi: 10.1021/acs.jpca.4c05641 (PMC11931545; doi:10.1021/acs.jpca.4c05641)
Supplement: Supplementary file 1 — jp4c05641_si_001.zip [file jp4c05641_si_001.zip › csvfiles/Al_[Ne]3s23p1_hard-wall_unrestricted_pbe.csv]

1.0	-175.50009729211942
1.1	-192.82771815301732
1.2	-204.91419568295802
1.3	-213.54509244872528
1.4	-219.83524383630942
1.5	-224.50292708401903
1.6	-228.0233060744387
1.7	-230.71787193700706
1.8	-232.80842488434115
1.9	-234.45064360310633
2.0	-235.75550275127858
2.1	-236.80324132134066
2.2	-237.65264732064395
2.3	-238.34733231506115
2.4	-238.92003438063864
2.5	-239.39560819063314
2.6	-239.79312806447152
2.7	-240.12738385292107
2.8	-240.40995631276922
2.9	-240.6499980854548
3.0	-240.85480648742066
3.1	-241.03024767082525
3.2	-241.1810736980036
3.3	-241.31116177104843
3.4	-241.42369637141846
3.5	-241.52130916353977
3.6	-241.60618737800826
3.7	-241.68015846694897
3.8	-241.74475674607842
3.9	-241.80127624577727
4.0	-241.85081291963652
4.1	-241.89429857590306
4.2	-241.93252832367972
4.3	-241.9661829025659
4.4	-241.99584694866508
4.5	-242.02202401332625
4.6	-242.04514897177597
4.7	-242.06559832233904
4.8	-242.08369877210507
4.9	-242.09973442403185
5.0	-242.113952816883
5.1	-242.12657002063912
5.2	-242.1377749502585
5.3	-242.1477330305126
5.4	-242.15658931977674
5.5	-242.16447118092148
5.6	-242.17149057168828
5.7	-242.17774601464058
5.8	-242.18332429550628
5.9	-242.18830193155156
6.0	-242.19274644343906
6.1	-242.19671745984337
6.2	-242.20026767837334
6.3	-242.20344370312952
6.4	-242.2062867758509
6.5	-242.20883341537478
6.6	-242.21111597753395
6.7	-242.213163145878
6.8	-242.21500036256066
6.9	-242.21665020678978
7.0	-242.21813272774364
7.1	-242.21946573745097
7.2	-242.22066506886242
7.3	-242.22174480328798
7.4	-242.22271747083948
7.5	-242.2235942275653
7.6	-242.22438501160036
7.7	-242.22509868106616
7.8	-242.22574313618532
7.9	-242.22632542690354
8.0	-242.22685184826324
8.1	-242.2273280247329
8.2	-242.22775898473367
8.3	-242.22814922679038
8.4	-242.22850277793435
8.5	-242.22882324557884
8.6	-242.22911386341295
8.7	-242.22937753203422
8.8	-242.22961685516543
8.9	-242.2298341715903
9.0	-242.23003158363144
9.1	-242.23021098228557
9.2	-242.23037406979876
9.3	-242.2305223794641
9.4	-242.23065729337296
9.5	-242.23078005821492
9.6	-242.23089179928579
9.7	-242.23099353288688
9.8	-242.23108617771263
9.9	-242.23117056450528
10.0	-242.23124744511554
40.0	-242.23204221087104
