# Supplementary material for: Systematic Study of Hard-Wall Confinement-Induced Effects on Atomic Electronic Structure
Source: J Phys Chem A. 2025 Jan 29;129(11):2791–805. doi: 10.1021/acs.jpca.4c05641 (PMC11931545; doi:10.1021/acs.jpca.4c05641)
Supplement: Supplementary file 1 — jp4c05641_si_001.zip [file jp4c05641_si_001.zip › csvfiles/Al_[Ne]3s23p1_hard-wall_unrestricted_pw.csv]

1.0	-174.46748893446795
1.1	-191.82657694271552
1.2	-203.93670615943446
1.3	-212.58553591759642
1.4	-218.88932752120436
1.5	-223.56736731550708
1.6	-227.0955606397655
1.7	-229.79596078088494
1.8	-231.89080403208433
1.9	-233.5361122281456
2.0	-234.8431319860394
2.1	-235.89231826388652
2.2	-236.7426303209667
2.3	-237.437815024379
2.4	-238.0107168013045
2.5	-238.48627339651486
2.6	-238.88362353807378
2.7	-239.21760658295017
2.8	-239.49984095010586
2.9	-239.73950757975436
3.0	-239.94392472922192
3.1	-240.11897374844727
3.2	-240.26941744859056
3.3	-240.39914036347295
3.4	-240.51133170678543
3.5	-240.60862591989465
3.6	-240.6932115591042
3.7	-240.76691634289352
3.8	-240.83127409663905
3.9	-240.88757783566115
4.0	-240.93692215036253
4.1	-240.98023727089023
4.2	-241.01831661281847
4.3	-241.0518391802806
4.4	-241.081387885226
4.5	-241.10746460421245
4.6	-241.13050261322215
4.7	-241.1508769041653
4.8	-241.16891278120588
4.9	-241.1848930532381
5.0	-241.1990640754511
5.1	-241.2116408436008
5.2	-241.22281130452535
5.3	-241.23274001636042
5.4	-241.24157126671807
5.5	-241.24943173732635
5.6	-241.25643278780083
5.7	-241.2626724187846
5.8	-241.2682369636218
5.9	-241.27320255001257
6.0	-241.27763636565157
6.1	-241.28159775669081
6.2	-241.28513918308235
6.3	-241.28830705082567
6.4	-241.29114243825666
6.5	-241.29368173105252
6.6	-241.2959571780624
6.7	-241.29799737845215
6.8	-241.29982770925574
6.9	-241.30147070098124
7.0	-241.3029463678949
7.1	-241.30427249869405
7.2	-241.30546491253938
7.3	-241.30653768477993
7.4	-241.30750334597755
7.5	-241.30837305754173
7.6	-241.30915676693607
7.7	-241.3098633445657
7.8	-241.31050070500368
7.9	-241.31107591404052
8.0	-241.31159528335826
8.1	-241.3120644544339
8.2	-241.3124884726265
8.3	-241.31287185300772
8.4	-241.31321863852523
8.5	-241.31353245160477
8.6	-241.3138165399264
8.7	-241.3140738169332
8.8	-241.31430689790346
8.9	-241.314518131947
9.0	-241.31470963033303
9.1	-241.31488329174013
9.2	-241.31504082474873
9.3	-241.31518376772772
9.4	-241.31531350663136
9.5	-241.31543129085105
9.6	-241.31553824724358
9.7	-241.31563539270806
9.8	-241.31572364554657
9.9	-241.31580383522476
10.0	-241.3158767115494
40.0	-241.31661037524958
