# Supplementary material for: Systematic Study of Hard-Wall Confinement-Induced Effects on Atomic Electronic Structure
Source: J Phys Chem A. 2025 Jan 29;129(11):2791–805. doi: 10.1021/acs.jpca.4c05641 (PMC11931545; doi:10.1021/acs.jpca.4c05641)
Supplement: Supplementary file 1 — jp4c05641_si_001.zip [file jp4c05641_si_001.zip › csvfiles/Al_[Ne]3s23p1_hard-wall_unrestricted_r2scan.csv]

1.0	-175.3728075634662
1.1	-192.74744287619652
1.2	-204.86919581406633
1.3	-213.5268095150568
1.4	-219.83739788143194
1.5	-224.5208915512286
1.6	-228.0536625737094
1.7	-230.75808757384172
1.8	-232.85661481554976
1.9	-234.50539516921174
2.0	-235.81574508644377
2.1	-236.8681495783701
2.2	-237.72157333862515
2.3	-238.41975532960697
2.4	-238.99552650742388
2.5	-239.47381038896793
2.6	-239.87373348066737
2.7	-240.2101271705965
2.8	-240.49460665343344
2.9	-240.7363518691642
3.0	-240.94268178762445
3.1	-241.11948105093262
3.2	-241.27151803038365
3.3	-241.40268454264066
3.4	-241.5161782526634
3.5	-241.61464277029268
3.6	-241.70027610804874
3.7	-241.77491554834322
3.8	-241.84010421690675
3.9	-241.89714401748984
4.0	-241.94713788426566
4.1	-241.9910240465757
4.2	-242.02960344921482
4.3	-242.06356344945473
4.4	-242.093490553834
4.5	-242.1198938343853
4.6	-242.14321200037614
4.7	-242.16382497063788
4.8	-242.18206247675903
4.9	-242.19821140311285
5.0	-242.21252181324385
5.1	-242.22521207370275
5.2	-242.23647322551085
5.3	-242.2464725348689
5.4	-242.25535669569922
5.5	-242.26325472191968
5.6	-242.27028001089278
5.7	-242.27653232213646
5.8	-242.28209963512998
5.9	-242.28705948336224
6.0	-242.29148037980937
6.1	-242.29542288100353
6.2	-242.298940420175
6.3	-242.30208031332015
6.4	-242.30488446608794
6.5	-242.3073899356689
6.6	-242.3096296495137
6.7	-242.31163271838022
6.8	-242.313424728708
6.9	-242.31502912148758
7.0	-242.3164660270209
7.1	-242.317753546292
7.2	-242.31890774600802
7.3	-242.31994290010456
7.4	-242.32087176179874
7.5	-242.32170560712046
7.6	-242.32245454060924
7.7	-242.3231274927635
7.8	-242.32373245994495
7.9	-242.3242765589189
8.0	-242.32476612764958
8.1	-242.32520684695874
8.2	-242.3256037647722
8.3	-242.32596138666477
8.4	-242.32628375175898
8.5	-242.3265744416606
8.6	-242.32683666924305
8.7	-242.32707332491967
8.8	-242.32728697498445
8.9	-242.32747991946113
9.0	-242.32765425830152
9.1	-242.32781182949267
9.2	-242.32795427945916
9.3	-242.32808313206087
9.4	-242.32819970379276
9.5	-242.3283051874817
9.6	-242.32840065504527
9.7	-242.32848710460377
9.8	-242.32856539392353
9.9	-242.32863630288077
10.0	-242.32870054968245
40.0	-242.3293288357946
