# Supplementary material for: Systematic Study of Hard-Wall Confinement-Induced Effects on Atomic Electronic Structure
Source: J Phys Chem A. 2025 Jan 29;129(11):2791–805. doi: 10.1021/acs.jpca.4c05641 (PMC11931545; doi:10.1021/acs.jpca.4c05641)
Supplement: Supplementary file 1 — jp4c05641_si_001.zip [file jp4c05641_si_001.zip › csvfiles/Al_[Ne]3s24s1_hard-wall_restricted_pbe.csv]

1.0	-142.6463904794469
1.1	-166.5915269096051
1.2	-183.57264503135252
1.3	-195.91144379055785
1.4	-205.0688369523271
1.5	-211.99366694996365
1.6	-217.31893167810648
1.7	-221.47676539469484
1.8	-224.76818390150103
1.9	-227.40666455203143
2.0	-229.54608130761304
2.1	-231.29901146289507
2.2	-232.7489665508736
2.3	-233.95870472295525
2.4	-234.9759672405614
2.5	-235.8374928579247
2.6	-236.5718633693502
2.7	-237.20154491519378
2.8	-237.74436894203214
2.9	-238.21461820447337
3.0	-238.62383135872287
3.1	-238.981405003372
3.2	-239.29504850536702
3.3	-239.57113082875884
3.4	-239.81494741381482
3.5	-240.03092734185418
3.6	-240.22279550776122
3.7	-240.393700599417
3.8	-240.54631687138695
3.9	-240.68292566802546
4.0	-240.80548117273085
4.1	-240.91566377632074
4.2	-241.0149236559152
4.3	-241.1045165601723
4.4	-241.18553334890615
4.5	-241.25892449707533
4.6	-241.32552051551247
4.7	-241.38604904249877
4.8	-241.44114920799674
4.9	-241.49138375234187
5.0	-241.53724928842132
5.1	-241.5791850224834
5.2	-241.61758018972745
5.3	-241.6527804149988
5.4	-241.68509317046914
5.5	-241.7147924727532
5.6	-241.74212293677007
5.7	-241.76730328424944
5.8	-241.7905293881766
5.9	-241.81197692125824
6.0	-241.83180366546193
6.1	-241.85015153056014
6.2	-241.86714832254148
6.3	-241.88290929567717
6.4	-241.8975385176301
6.5	-241.91113007239488
6.6	-241.9237691220909
6.7	-241.93553284561943
6.8	-241.9464912700764
6.9	-241.95670800780417
7.0	-241.96624091101222
7.1	-241.9751426538106
7.2	-241.9834612502575
7.3	-241.9912405160806
7.4	-241.9985204806639
7.5	-242.00533775485613
7.6	-242.01172585991947
7.7	-242.01771552172298
7.8	-242.02333493439514
7.9	-242.02860999663534
8.0	-242.03356452368766
8.1	-242.03822043780943
8.2	-242.04259793944482
8.3	-242.0467156613163
8.4	-242.0505908071155
8.5	-242.05423927658134
8.6	-242.05767577835277
8.7	-242.06091393188132
8.8	-242.06396635960132
8.9	-242.06684477038957
9.0	-242.06956003508182
9.1	-242.07212225496355
9.2	-242.07454082408998
9.3	-242.07682448576776
9.4	-242.07898138395106
9.5	-242.08101911021362
9.6	-242.0829447463449
9.7	-242.08476490327547
9.8	-242.08648575690734
9.9	-242.08811308036172
10.0	-242.0896522740585
40.0	-242.11704129730705
