# Supplementary material for: Systematic Study of Hard-Wall Confinement-Induced Effects on Atomic Electronic Structure
Source: J Phys Chem A. 2025 Jan 29;129(11):2791–805. doi: 10.1021/acs.jpca.4c05641 (PMC11931545; doi:10.1021/acs.jpca.4c05641)
Supplement: Supplementary file 1 — jp4c05641_si_001.zip [file jp4c05641_si_001.zip › csvfiles/Al_[Ne]3s24s1_hard-wall_restricted_pw.csv]

1.0	-141.59558724842026
1.1	-165.5775579602625
1.2	-182.58650691664837
1.3	-194.94650501887497
1.4	-204.12010554043746
1.5	-211.05732427912346
1.6	-216.3920258921533
1.7	-220.5570018315058
1.8	-223.85377578887943
1.9	-226.49622237718205
2.0	-228.6385281496823
2.1	-230.3935166880354
2.2	-231.84489316900272
2.3	-233.05556734357413
2.4	-234.07339849792479
2.5	-234.9352167181834
2.6	-235.6696740608479
2.7	-236.29929043989682
2.8	-236.84193828526975
2.9	-237.3119314943034
3.0	-237.7208323457432
3.1	-238.07805534169358
3.2	-238.39132341498805
3.3	-238.66701580700942
3.4	-238.91043573745196
3.5	-239.12601816226072
3.6	-239.3174923906488
3.7	-239.48801039785667
3.8	-239.64024885030227
3.9	-239.7764908194716
4.0	-239.89869167762825
4.1	-240.00853257963337
4.2	-240.10746413099938
4.3	-240.196742243926
4.4	-240.27745773389165
4.5	-240.35056086989914
4.6	-240.41688183298328
4.7	-240.47714783915256
4.8	-240.5319975291902
4.9	-240.58199310887065
5.0	-240.6276306286299
5.1	-240.66934871883103
5.2	-240.70753603728562
5.3	-240.74253763923815
5.4	-240.77466044272552
5.5	-240.80417793146736
5.6	-240.8313342129506
5.7	-240.8563475301301
5.8	-240.87941330772256
5.9	-240.9007068017584
6.0	-240.92038540936096
6.1	-240.9385906869008
6.2	-240.95545011753242
6.3	-240.97107866194057
6.4	-240.98558012178472
6.5	-240.99904834082452
6.6	-241.01156826470913
6.7	-241.02321687762029
6.8	-241.03406403145297
6.9	-241.04417318096804
7.0	-241.05360203631534
7.1	-241.0624031431611
7.2	-241.07062439903157
7.3	-241.0783095133003
7.4	-241.0854984177138
7.5	-241.092227632839
7.6	-241.09853059580504
7.7	-241.1044379534813
7.8	-241.10997782513698
7.9	-241.11517603801786
8.0	-241.1200563386755
8.1	-241.1246405828568
8.2	-241.12894890625415
8.3	-241.13299987822137
8.4	-241.13681064018695
8.5	-241.14039703055477
8.6	-241.1437736974242
8.7	-241.14695420028
8.8	-241.14995110226783
8.9	-241.15277605351693
9.0	-241.15543986664537
9.1	-241.15795258535783
9.2	-241.16032354666885
9.3	-241.1625614375255
9.4	-241.16467434618443
9.5	-241.16666980925544
9.6	-241.16855485427297
9.7	-241.17033603884238
9.8	-241.17201948628383
9.9	-241.17361091812737
10.0	-241.17511568412908
40.0	-241.20176476482249
