# Supplementary material for: Systematic Study of Hard-Wall Confinement-Induced Effects on Atomic Electronic Structure
Source: J Phys Chem A. 2025 Jan 29;129(11):2791–805. doi: 10.1021/acs.jpca.4c05641 (PMC11931545; doi:10.1021/acs.jpca.4c05641)
Supplement: Supplementary file 1 — jp4c05641_si_001.zip [file jp4c05641_si_001.zip › csvfiles/Al_[Ne]3s24s1_hard-wall_restricted_r2scan.csv]

1.0	-142.08495126331997
1.1	-166.1386060358127
1.2	-183.20562752943493
1.3	-195.61291002052891
1.4	-204.82530510047297
1.5	-211.7946816799349
1.6	-217.15635439634102
1.7	-221.3442126408923
1.8	-224.66059708149646
1.9	-227.31999232166777
2.0	-229.47705132124096
2.1	-231.24496419359892
2.2	-232.70773081401973
2.3	-233.92850154338365
2.4	-234.95533339020687
2.5	-235.82522009186164
2.6	-236.56694904950237
2.7	-237.20315244434772
2.8	-237.7517960659359
2.9	-238.2272718625455
3.0	-238.64120832486452
3.1	-239.00307481803517
3.2	-239.32064233833316
3.3	-239.60033109579126
3.4	-239.84747965958084
3.5	-240.06655350785576
3.6	-240.2613082436526
3.7	-240.434918370427
3.8	-240.59007969016605
3.9	-240.72909134096798
4.0	-240.85392199561397
4.1	-240.96626364807898
4.2	-241.06757561701232
4.3	-241.15912089962953
4.4	-241.2419962810385
4.5	-241.3171572088898
4.6	-241.38543847635856
4.7	-241.44757151998462
4.8	-241.50419888785723
4.9	-241.55588652797528
5.0	-241.60313408270932
5.1	-241.64638367328803
5.2	-241.68602736848155
5.3	-241.72241356308817
5.4	-241.75585244465003
5.5	-241.7866206941161
5.6	-241.81496553716116
5.7	-241.84110824618512
5.8	-241.86524718327473
5.9	-241.88756044222015
6.0	-241.90820815539368
6.1	-241.92733450524742
6.2	-241.94506948824
6.3	-241.96153047009216
6.4	-241.9768235393672
6.5	-241.99104471049702
6.6	-242.00428098002186
6.7	-242.0166112810567
6.8	-242.0281073069376
6.9	-242.03883425164923
7.0	-242.04885147352786
7.1	-242.0582130940229
7.2	-242.06696850057912
7.3	-242.07516278778706
7.4	-242.08283720616734
7.5	-242.09002951746942
7.6	-242.09677429413287
7.7	-242.10310324616376
7.8	-242.10904552113618
7.9	-242.11462792733192
8.0	-242.11987510088014
8.1	-242.12480979806662
8.2	-242.12945302349425
8.3	-242.13382471102116
8.4	-242.13794143912833
8.5	-242.14182041028982
8.6	-242.1454769807561
8.7	-242.14892529990667
8.8	-242.15217848581935
8.9	-242.15524874072833
9.0	-242.1581473217465
9.1	-242.1608847158343
9.2	-242.1634707897591
9.3	-242.16591468435294
9.4	-242.16822487840273
9.5	-242.17040942006977
9.6	-242.17247574736047
9.7	-242.17443067861728
9.8	-242.17628069328558
9.9	-242.1780318538024
10.0	-242.17968970166828
40.0	-242.20977252449345
