# Supplementary material for: Systematic Study of Hard-Wall Confinement-Induced Effects on Atomic Electronic Structure
Source: J Phys Chem A. 2025 Jan 29;129(11):2791–805. doi: 10.1021/acs.jpca.4c05641 (PMC11931545; doi:10.1021/acs.jpca.4c05641)
Supplement: Supplementary file 1 — jp4c05641_si_001.zip [file jp4c05641_si_001.zip › csvfiles/Al_[Ne]3s24s1_hard-wall_unrestricted.csv]

1.0	-142.69857899036788
1.1	-166.63833098572374
1.2	-183.61521978424898
1.3	-195.95066466471928
1.4	-205.10537779229313
1.5	-212.0280508099179
1.6	-217.3515653124344
1.7	-221.50796389187553
1.8	-224.79818925278323
1.9	-227.43566034631647
2.0	-229.57420478875446
2.1	-231.32636362143603
2.2	-232.77562060133707
2.3	-233.98471315178983
2.4	-235.00136754446552
2.5	-235.86231208536725
2.6	-236.59612159705148
2.7	-237.2252578136915
2.8	-237.7675497610067
2.9	-238.23727850181834
3.0	-238.6459823230987
3.1	-239.00305776438617
3.2	-239.31621440445988
3.3	-239.59182154551058
3.4	-239.83517499993712
3.5	-240.05070419795933
3.6	-240.24213432624973
3.7	-240.41261428925952
3.8	-240.5648184742151
3.9	-240.701028271715
4.0	-240.82319782670297
4.1	-240.93300741105134
4.2	-241.03190700811626
4.3	-241.12115210504146
4.4	-241.20183323990972
4.5	-241.2749005142032
4.6	-241.34118402165305
4.7	-241.40141094836588
4.8	-241.45621994556498
4.9	-241.5061732561776
5.0	-241.5517669851556
5.1	-241.59343982726176
5.2	-241.63158050976645
5.3	-241.6665341589827
5.4	-241.69860772442664
5.5	-241.72807483416892
5.6	-241.7551796259089
5.7	-241.780140407544
5.8	-241.8031526670526
5.9	-241.82439172246967
6.0	-241.84401503220084
6.1	-241.86216421367442
6.2	-241.87896681132506
6.3	-241.89453784753823
6.4	-241.90898118644228
6.5	-241.9223907349739
6.6	-241.93485150264155
6.7	-241.9464405380293
6.8	-241.95722775774465
6.9	-241.967276681256
7.0	-241.97664508315955
7.1	-241.98538557294336
7.2	-241.99354611102498
7.3	-242.00117054846777
7.4	-242.0082987164019
7.5	-242.0149672747023
7.6	-242.0212097168561
7.7	-242.0270567438411
7.8	-242.03253652677355
7.9	-242.03767494207403
8.0	-242.04249578301537
8.1	-242.04702094942363
8.2	-242.05127055265638
8.3	-242.05526333780836
8.4	-242.05901641242843
8.5	-242.0625456484489
8.6	-242.0658657249752
8.7	-242.06899023023846
8.8	-242.0719317539031
8.9	-242.0747019705358
9.0	-242.07731171541215
9.1	-242.07977105295802
9.2	-242.08208933929166
9.3	-242.08427527874278
9.4	-242.0863369753633
9.5	-242.08828197995396
9.6	-242.09011733280215
9.7	-242.09184963208372
9.8	-242.0934849489122
9.9	-242.09502904306595
10.0	-242.0964872617193
40.0	-242.12154643247078
