# Supplementary material for: Systematic Study of Hard-Wall Confinement-Induced Effects on Atomic Electronic Structure
Source: J Phys Chem A. 2025 Jan 29;129(11):2791–805. doi: 10.1021/acs.jpca.4c05641 (PMC11931545; doi:10.1021/acs.jpca.4c05641)
Supplement: Supplementary file 1 — jp4c05641_si_001.zip [file jp4c05641_si_001.zip › csvfiles/Al_[Ne]3s24s1_hard-wall_unrestricted_pw.csv]

1.0	-141.62932764350003
1.1	-165.60763929278843
1.2	-182.6137044853869
1.3	-194.97138868813133
1.4	-204.14310368273357
1.5	-211.07876520997806
1.6	-216.41216520672634
1.7	-220.57604091313894
1.8	-223.87187474296047
1.9	-226.5135093700558
2.0	-228.65510635230322
2.1	-230.40946956022762
2.2	-231.86028854838534
2.3	-233.070460644616
2.4	-234.08783523255366
2.5	-234.9492344908011
2.6	-235.68330415237773
2.7	-236.31255906887966
2.8	-236.85486761444022
2.9	-237.32454043596826
3.0	-237.7331372077537
3.1	-238.09007034642252
3.2	-238.40306111687542
3.3	-238.6784874283986
3.4	-238.92165143863733
3.5	-239.13698725802666
3.6	-239.3282235232778
3.7	-239.4985116747453
3.8	-239.65052795256688
3.9	-239.78655508706123
4.0	-239.90854817490768
4.1	-240.01818814547357
4.2	-240.1169254159097
4.3	-240.2060157367655
4.4	-240.28654978011434
4.5	-240.35947768286795
4.6	-240.4256294998906
4.7	-240.4857323223695
4.8	-240.54042466435544
4.9	-240.5902686001543
5.0	-240.63576004230057
5.1	-240.6773374754102
5.2	-240.71538940301835
5.3	-240.75026071737534
5.4	-240.78225816499855
5.5	-240.8116550500495
5.6	-240.8386952934919
5.7	-240.86359694578564
5.8	-240.88655523464274
5.9	-240.9077452160302
6.0	-240.92732408551095
6.1	-240.9454331980737
6.2	-240.96219983722125
6.3	-240.97773876718287
6.4	-240.9921535979197
6.5	-241.00553798740407
6.6	-241.0179767026194
6.7	-241.02954655708692
6.8	-241.0403172409506
6.9	-241.05035205655957
7.0	-241.05970857151416
7.1	-241.06843919899018
7.2	-241.07659171416572
7.3	-241.08420971414756
7.4	-241.0913330283091
7.5	-241.097998084423
7.6	-241.10423823600763
7.7	-241.1100840550568
7.8	-241.11556359420155
7.9	-241.12070262166648
8.0	-241.12552483206986
8.1	-241.13005203577217
8.2	-241.1343043288973
8.3	-241.1383002466095
8.4	-241.14205690089722
8.5	-241.14559010495836
8.6	-241.14891448537225
8.7	-241.15204358341444
8.8	-241.15498994681076
8.9	-241.15776521263
9.0	-241.16038018253983
9.1	-241.16284489094377
9.2	-241.1651686669875
9.3	-241.16736019088577
9.4	-241.16942754508167
9.5	-241.17137826103522
9.6	-241.17321936169657
9.7	-241.17495740042946
9.8	-241.17659849657548
9.9	-241.17814836779337
10.0	-241.17961235995807
40.0	-241.20484904157286
