# Supplementary material for: Systematic Study of Hard-Wall Confinement-Induced Effects on Atomic Electronic Structure
Source: J Phys Chem A. 2025 Jan 29;129(11):2791–805. doi: 10.1021/acs.jpca.4c05641 (PMC11931545; doi:10.1021/acs.jpca.4c05641)
Supplement: Supplementary file 1 — jp4c05641_si_001.zip [file jp4c05641_si_001.zip › csvfiles/Al_[Ne]3s24s1_hard-wall_unrestricted_r2scan.csv]

1.0	-142.28956751121396
1.1	-166.3145267571365
1.2	-183.35889653521937
1.3	-195.7483391199537
1.4	-204.94662354750375
1.5	-211.90470860025434
1.6	-217.25720121714798
1.7	-221.43748205520293
1.8	-224.74754037854882
1.9	-227.40161373768044
2.0	-229.55416961207442
2.1	-231.31824117587382
2.2	-232.7776955681486
2.3	-233.9955861650446
2.4	-235.01987871977178
2.5	-235.88749991217415
2.6	-236.6271875552215
2.7	-237.2615373952578
2.8	-237.80848763473148
2.9	-238.28240698708504
3.0	-238.69490329515378
3.1	-239.0554296330418
3.2	-239.37174163848906
3.3	-239.6502461861323
3.4	-239.89626967770116
3.5	-240.1142662735677
3.6	-240.30798561525046
3.7	-240.48058344587378
3.8	-240.63475213799828
3.9	-240.77278417629694
4.0	-240.89664323037076
4.1	-241.00801562875725
4.2	-241.10836465478667
4.3	-241.19895105796496
4.4	-241.2808727293772
4.5	-241.35508675714962
4.6	-241.42242968857255
4.7	-241.48363472164448
4.8	-241.5393461913466
4.9	-241.59013162571188
5.0	-241.63649221503238
5.1	-241.678871574298
5.2	-241.71766296061566
5.3	-241.75321580445203
5.4	-241.78584120619544
5.5	-241.81581644106151
5.6	-241.84338920197894
5.7	-241.86878125563655
5.8	-241.89219122533876
5.9	-241.91379737029587
6.0	-241.9337601458383
6.1	-241.95222287210782
6.2	-241.96931596278284
6.3	-241.98515648050244
6.4	-241.99985019457347
6.5	-242.0134927090957
6.6	-242.02617034845701
6.7	-242.03796147553714
6.8	-242.0489373447588
6.9	-242.05916246448965
7.0	-242.06869566007072
7.1	-242.07759078482235
7.2	-242.08589658939192
7.3	-242.09365741449915
7.4	-242.1009140444575
7.5	-242.10770364066735
7.6	-242.1140599523044
7.7	-242.1200143192481
7.8	-242.1255957118674
7.9	-242.1308299326306
8.0	-242.1357411717653
8.1	-242.14035191564483
8.2	-242.14468316502936
8.3	-242.1487577040318
8.4	-242.15258231433984
8.5	-242.15617581458164
8.6	-242.15956116893386
8.7	-242.1627476463168
8.8	-242.16574813991568
8.9	-242.16857405615218
9.0	-242.17123647358508
9.1	-242.17374604607716
9.2	-242.17611207494866
9.3	-242.17834306821942
9.4	-242.18044758300465
9.5	-242.18243346906849
9.6	-242.18430743959775
9.7	-242.18607614980118
9.8	-242.1877462112473
9.9	-242.1893234550089
10.0	-242.19081291170048
40.0	-234.23851916478336
