# Supplementary material for: Systematic Study of Hard-Wall Confinement-Induced Effects on Atomic Electronic Structure
Source: J Phys Chem A. 2025 Jan 29;129(11):2791–805. doi: 10.1021/acs.jpca.4c05641 (PMC11931545; doi:10.1021/acs.jpca.4c05641)
Supplement: Supplementary file 1 — jp4c05641_si_001.zip [file jp4c05641_si_001.zip › csvfiles/Al_[Ne]3s2_cation_hard-wall_restricted_pbe.csv]

1.0	-193.70168214760406
1.1	-206.99951041115486
1.2	-216.11931164141777
1.3	-222.52005338783914
1.4	-227.10409853130358
1.5	-230.44683864339302
1.6	-232.92466182871425
1.7	-234.78919128830847
1.8	-236.21184969468803
1.9	-237.31139708251894
2.0	-238.17137130506842
2.1	-238.85136786182636
2.2	-239.39446858516058
2.3	-239.83221226274796
2.4	-240.18796790474727
2.5	-240.47925354222124
2.6	-240.71934915985847
2.7	-240.9184311496531
2.8	-241.0843786836096
2.9	-241.2233527353465
3.0	-241.34021598265815
3.1	-241.43884029230435
3.2	-241.52233405586858
3.3	-241.59321187317502
3.4	-241.65352239779077
3.5	-241.70494555283602
3.6	-241.74886712431558
3.7	-241.78643649723762
3.8	-241.8186117207507
3.9	-241.84619496560083
4.0	-241.8698606349783
4.1	-241.89017781193112
4.2	-241.90762830586107
4.3	-241.92262125433297
4.4	-241.93550500857282
4.5	-241.94657686361958
4.6	-241.95609106645534
4.7	-241.96426544066182
4.8	-241.97128689304589
4.9	-241.977316011475
5.0	-241.98249092064566
5.1	-241.98693052849353
5.2	-241.99073726984474
5.3	-241.99399943307688
5.4	-241.99679313985314
5.5	-241.9991840341733
5.6	-242.0012287274934
5.7	-242.00297603799262
5.8	-242.00446805532982
5.9	-242.0057410574418
6.0	-242.00682630072933
6.1	-242.00775070235508
6.2	-242.00853742980067
6.3	-242.00920641078037
6.4	-242.00977477445542
6.5	-242.0102572334737
6.6	-242.010666414931
6.7	-242.01101314671718
6.8	-242.01130670590467
6.9	-242.0115550334777
7.0	-242.0117649204177
7.1	-242.01194216865693
7.2	-242.01209173020848
7.3	-242.01221782752617
7.4	-242.01232405733418
7.5	-242.01241348028756
7.6	-242.0124886982386
7.7	-242.01255192077355
7.8	-242.01260502253083
7.9	-242.01264959236684
8.0	-242.0126869756172
8.1	-242.01271831034694
8.2	-242.0127445583652
8.3	-242.01276653178556
8.4	-242.0127849157044
8.5	-242.01280028757958
8.6	-242.01281313372755
8.7	-242.0128238633176
8.8	-242.01283282039887
8.9	-242.01284029402007
9.0	-242.0128465268551
9.1	-242.0128517224597
9.2	-242.01285605147197
9.3	-242.012859656885
9.4	-242.0128626583563
9.5	-242.0128651560771
9.6	-242.01286723377876
9.7	-242.0128689613645
9.8	-242.01287039740618
9.9	-242.01287159061474
10.0	-242.0128725817624
40.0	-242.0128773920042
