# Supplementary material for: Systematic Study of Hard-Wall Confinement-Induced Effects on Atomic Electronic Structure
Source: J Phys Chem A. 2025 Jan 29;129(11):2791–805. doi: 10.1021/acs.jpca.4c05641 (PMC11931545; doi:10.1021/acs.jpca.4c05641)
Supplement: Supplementary file 1 — jp4c05641_si_001.zip [file jp4c05641_si_001.zip › csvfiles/Al_[Ne]3s2_cation_hard-wall_restricted_pw.csv]

1.0	-192.67591993631584
1.1	-206.00479956197586
1.2	-215.14778127935435
1.3	-221.5659201953443
1.4	-226.16302140542817
1.5	-229.5155132643111
1.6	-232.00055432809737
1.7	-233.87035422583273
1.8	-235.2967886134866
1.9	-236.39896997245285
2.0	-237.26071094952528
2.1	-237.94182107202755
2.2	-238.4855484190156
2.3	-238.92356044543146
2.4	-239.27932532490902
2.5	-239.57043713909286
2.6	-239.81023385239217
2.7	-240.00893573153928
2.8	-240.17445483235122
2.9	-240.31297646668585
3.0	-240.4293810272274
3.1	-240.52755298535158
3.2	-240.61060941904202
3.3	-240.68107063516797
3.4	-240.74098875331887
3.5	-240.792045500052
3.6	-240.83562725362347
3.7	-240.8728831299274
3.8	-240.9047703170144
3.9	-240.9320897375706
4.0	-240.9555143146129
4.1	-240.9756115335399
4.2	-240.99286157241127
4.3	-241.00767196292546
4.4	-241.02038951646887
4.5	-241.03131007994213
4.6	-241.0406865589858
4.7	-241.0487355488796
4.8	-241.05564284163896
4.9	-241.06156801989366
5.0	-241.0666483057146
5.1	-241.07100179838247
5.2	-241.07473020826035
5.3	-241.07792117375715
5.4	-241.0806502312381
5.5	-241.08298249532575
5.6	-241.08497409585044
5.7	-241.0866734100072
5.8	-241.08812212131429
5.9	-241.08935613134372
6.0	-241.09040634603932
6.1	-241.09129935493246
6.2	-241.09205801845206
6.3	-241.09270197607745
6.4	-241.09324808640827
6.5	-241.09371080837755
6.6	-241.09410253154996
6.7	-241.0944338621564
6.8	-241.09471387100257
6.9	-241.09495030792712
7.0	-241.0951497874807
7.1	-241.0953179494408
7.2	-241.09545959753532
7.3	-241.09557881915745
7.4	-241.095679088619
7.5	-241.09576335607676
7.6	-241.09583412412914
7.7	-241.09589351358142
7.8	-241.09594331995643
7.9	-241.09598506189997
8.0	-241.09602002269966
8.1	-241.09604928576297
8.2	-241.0960737648848
8.3	-241.09609423019543
8.4	-241.09611133019104
8.5	-241.096125610461
8.6	-241.09613752969616
8.7	-241.09614747314674
8.8	-241.0961557642654
8.9	-241.09616267432128
9.0	-241.09616843073644
9.1	-241.09617322395056
9.2	-241.09617721342784
9.3	-241.0961805325852
9.4	-241.0961832929128
9.5	-241.09618558763339
9.6	-241.09618749457988
9.7	-241.0961890786554
9.8	-241.09619039411237
9.9	-241.09619148610244
10.0	-241.0961923923288
40.0	-241.09619677097712
