# Supplementary material for: Systematic Study of Hard-Wall Confinement-Induced Effects on Atomic Electronic Structure
Source: J Phys Chem A. 2025 Jan 29;129(11):2791–805. doi: 10.1021/acs.jpca.4c05641 (PMC11931545; doi:10.1021/acs.jpca.4c05641)
Supplement: Supplementary file 1 — jp4c05641_si_001.zip [file jp4c05641_si_001.zip › csvfiles/Al_[Ne]3s2_cation_hard-wall_restricted_r2scan.csv]

1.0	-193.66452535247583
1.1	-206.99450680952833
1.2	-216.13736111638678
1.3	-222.55471590180926
1.4	-227.15083528966582
1.5	-230.50246811668188
1.6	-232.98696589626041
1.7	-234.85662927526425
1.8	-236.2833511322599
1.9	-237.38621304769384
2.0	-238.2489692993878
2.1	-238.9313592551347
2.2	-239.47655979646836
2.3	-239.9161728422015
2.4	-240.27361012690275
2.5	-240.56641944069221
2.6	-240.807902061236
2.7	-241.00824971610982
2.8	-241.17535228679648
2.9	-241.31537794433325
3.0	-241.43319504802236
3.1	-241.53268093315003
3.2	-241.61694959248734
3.3	-241.68852135978514
3.4	-241.7494506723929
3.5	-241.80142318703759
3.6	-241.84583028946423
3.7	-241.88382674953598
3.8	-241.91637573421733
3.9	-241.94428424181982
4.0	-241.96823122468152
4.1	-241.9887900183326
4.2	-242.00644642253698
4.3	-242.0216132832827
4.4	-242.0346423949709
4.5	-242.04583427183832
4.6	-242.0554461454189
4.7	-242.06369857261382
4.8	-242.0707809584284
4.9	-242.07685621103434
5.0	-242.08206461864802
5.1	-242.08652700757796
5.2	-242.0903475715254
5.3	-242.0936161651283
5.4	-242.09641026009373
5.5	-242.09879678040994
5.6	-242.10083334967072
5.7	-242.10256978386957
5.8	-242.10404902904983
5.9	-242.10530780040676
6.0	-242.10637803898973
6.1	-242.1072871187804
6.2	-242.10805857311829
6.3	-242.1087126109395
6.4	-242.1092665926198
6.5	-242.1097353805395
6.6	-242.11013172038795
6.7	-242.11046648969608
6.8	-242.110749010002
6.9	-242.1109872155037
7.0	-242.1111878992781
7.1	-242.11135682272004
7.2	-242.11149890717647
7.3	-242.11161831095757
7.4	-242.1117185760291
7.5	-242.11180270472363
7.6	-242.11187323799172
7.7	-242.11193234699482
7.8	-242.11198184406328
7.9	-242.11202327771537
8.0	-242.1120579318662
8.1	-242.11208689818517
8.2	-242.11211108951827
8.3	-242.1121312825087
8.4	-242.1121481239215
8.5	-242.11216217462822
8.6	-242.11217388659279
8.7	-242.11218364719042
8.8	-242.1121917886818
8.9	-242.11219855579836
9.0	-242.1122041848651
9.1	-242.1122088704272
9.2	-242.11221274492573
9.3	-242.11221596013502
9.4	-242.11221863922228
9.5	-242.11222085434625
9.6	-242.11222268715164
9.7	-242.1122242248878
9.8	-242.1122255069473
9.9	-242.11222655905917
10.0	-242.1122274336041
40.0	-242.11223165859863
